# Supplementary material for: Repurposing CRISPR-Cas13 systems for robust mRNA trans-splicing
Source: Nat Commun. 2024 Mar 14;15:2325. doi: 10.1038/s41467-024-46172-4 (PMC10940283; doi:10.1038/s41467-024-46172-4)
Supplement: Supplementary file 4 — Source Data [file 41467_2024_46172_MOESM4_ESM.xlsx]

## Sheet: Figure 1
	Fig. 1C									Fig. 1F
		%GFP Positive			Mean Fluoresence Intensity						%GFP Positive			Mean Fluoresence Intensity
	Condition	Replicate 1	Replicate 2	Replicate 3	Replicate 1	Replicate 2	Replicate 3			Condition	Replicate 1	Replicate 2	Replicate 3	Replicate 1	Replicate 2	Replicate 3
	dCas13	0.044	0.022	0.022	20.2	20.3	20			dCas13	0.052	0.079	0.017	21.3	21	20.6
	rcRNA Alone	0.27	0.32	0.23	22.4	23.7	22.6			rcRNA Alone	5.86	6.04	6.55	90.3	77	80.6
	Non-Targeting CRAFT	0.021	0	0	21.6	20.7	21.5			Non-Targeting CRAFT	0.033	0	0.048	20.4	20.6	20.8
	On-Targeting CRAFT	42.9	40.7	42.8	983	951	983			On-Targeting CRAFT	32.1	33	33.3	752	753	707
	Fig. 1G									Fig. 1I
			%GFP Positive			Mean Fluoresence Intensity						%GFP Positive			Mean Fluoresence Intensity
		Condition	Replicate 1	Replicate 2	Replicate 3	Replicate 1	Replicate 2	Replicate 3			Condition	Replicate 1	Replicate 2	Replicate 3	Replicate 1	Replicate 2	Replicate 3
	-Cas	rcRNA (-DR)	0.2	0.21	0.19	23.4	24.4	22.3		-Cas	rcRNA (-DR)	1.06	1.05	1.04	31.2	30.8	31.2
		rcRNA (+Stuffer)	0.2	0.3	0.25	22.2	22.1	22.3			rcRNA (+Stuffer)	0.23	0.22	0.18	25.6	26	25.1
		rcRNA	0.18	0.12	0.1	23.5	24.1	24.3			rcRNA	0.12	0.11	0.14	23.6	23.3	24.4
	+Cas	rcRNA (-DR)	1.3	1.2	1.1	33.2	30.5	31.7		+Cas	rcRNA (-DR)	2.69	2.83	3.7	42.4	43.5	50
		rcRNA (+Stuffer)	1.4	1.1	2.1	31.8	32.8	31.2			rcRNA (+Stuffer)	3.72	3.72	2.69	47.2	48.2	42.4
		rcRNA	44.7	44.3	46.2	928	957	950			rcRNA	23.2	23.8	21.2	298	309	278
	Fig. 1H									Fig. 1J
			%GFP Positive			Mean Fluoresence Intensity						%GFP Positive			Mean Fluoresence Intensity
		Condition	Replicate 1	Replicate 2	Replicate 3	Replicate 1	Replicate 2	Replicate 3			Condition	Replicate 1	Replicate 2	Replicate 3	Replicate 1	Replicate 2	Replicate 3
	Pgu Guide	Pgu Cas	38.6	36.1	36.3	425	403	415		Lwa Guide	Lwa Cas	9.77	9.17	8.12	60.5	58.8	55.4
		Psp Cas	0.24	0.21	0.19	24	24.1	24.2			Rfx Cas	0.68	0.92	0.063	23.1	24.1	22.6
	Psp Guide	Pgu Cas	0.17	0.12	0.059	23.2	22.7	22.4		Rfx Guide	Lwa Cas	3.81	4.31	4.02	40.2	40.3	40.4
		Psp Cas	45.7	45.2	45	1098	1027	928			Rfx Cas	20.1	21.4	18.5	227	249	187

## Sheet: Figure 2
	Fig. 2A								Fig. 2D
		%GFP Positive			Mean Fluoresence Intensity					%GFP Positive			Mean Fluoresence Intensity
	Condition	Replicate 1	Replicate 2	Replicate 3	Replicate 1	Replicate 2	Replicate 3		Condition	Replicate 1	Replicate 2	Replicate 3	Replicate 1	Replicate 2	Replicate 3
	Guide 1	2.71	2.62	2.7	38.2	39.4	42.5		Guide 1	12	12.2	12.4	195	171	193
	Guide 2	0.14	0.39	0.24	22.4	21.6	23.4		Guide 2	19.5	20.5	20.8	231	237	251
	Guide 3	12.7	12.6	12.4	195	150	194		Guide 3	3.93	3.79	3.97	48.2	45.3	48.1
	Guide 4	57.4	61.4	62.7	1895	1824	1686		Guide 4	0.65	0.66	0.68	25.5	25.6	26.3
	Guide 5	13.5	7.27	9.95	82.9	57.4	66.3		Guide 5	0.28	0.26	0.32	25.1	24.6	25.9
	Fig. 2B								Fig. 2E
		%GFP Positive			Mean Fluoresence Intensity					%GFP Positive			Mean Fluoresence Intensity
	Guide Length	Replicate 1	Replicate 2	Replicate 3	Replicate 1	Replicate 2	Replicate 3		Guide Length	Replicate 1	Replicate 2	Replicate 3	Replicate 1	Replicate 2	Replicate 3
	0	0	0	0.012	22	22.1	28.3		0	0.012	0	0	20.3	20.6	20.3
	30	51.2	51.5	50.7	3172	3136	3126		30	19.4	19.5	18.8	364	360	361
	50	43.5	44.4	43.4	1317	1398	1229		50	40.4	40.2	40.4	1285	1238	1326
	70	33.9	33.6	34.3	828	916	857		70	26	23.9	27.6	685	755	800
	90	42.6	42.9	44	1121	1274	1249		90	14.6	15.1	14.9	612	509	681
	110	58	58.9	59.4	2438	2410	2196		110	39.6	41.9	39.8	932	954	1005
	130	64.2	64.8	63.9	2781	3229	3119		130	20	20.6	21.2	348	301	360
	150	63.9	64.3	63.1	3280	3489	3396		150	43	42.4	41.5	1280	1450	1578
	Fig. 2C								Fig. 2F
		%GFP Positive			Mean Fluoresence Intensity					%GFP Positive			Mean Fluoresence Intensity
	Ortholog	Replicate 1	Replicate 2	Replicate 3	Replicate 1	Replicate 2	Replicate 3		Ortholog	Replicate 1	Replicate 2	Replicate 3	Replicate 1	Replicate 2	Replicate 3
	dRfxCas13d	0.16	0.11	0.07	24.6	23.7	24.1		dPspCas13b	0.21	0.2	0.19	25.5	24.5	24
	dCas13x.1	1.37	1.09	1.32	29.6	27.8	27.4		dAdmCas13d	2.38	2.36	2.28	30	29.7	28.6
	dCas13x.1-Mini	2.91	2.76	2.5	28.8	22.4	22.4		dEsiCas13d	1.33	1.37	1.29	24.5	25.5	23.9
	dCas13x.1-HF	0.61	0.75	0.7	25	25	24.8		dLbaCas13a	0.86	0.84	0.6	23	23.9	21.6
	dBzoCas13b	2.91	2.76	2.5	34.3	33.5	33.9		dLwaCas13a	9.77	9.17	8.12	60.5	58.8	55.4
	dPguCas13b	31.9	34.2	31.5	274	253	259		dLwaCas13a-NF	9.58	10.4	8.476	58.4	66.9	55.3
	dPspCas13b	33.7	34.3	34	444	519	432		dRfxCas13d	20.1	21.4	18.5	227	249	187
									dRfxCas13d-HF	6.57	5.42	5.6	47.4	43.6	45.1

## Sheet: Figure 3
	Fig. 3A 5' RYR2								Fig. 3B 3' RYR2
		%GFP Positive			Mean Fluoresence Intensity					%GFP Positive			Mean Fluoresence Intensity
	Condition	Replicate 1	Replicate 2	Replicate 3	Replicate 1	Replicate 2	Replicate 3		Condition	Replicate 1	Replicate 2	Replicate 3	Replicate 1	Replicate 2	Replicate 3
	Guide 1	12.9	14.9	12.9	127	141	137		Guide 1	23.9	24.1	25.2	316	365	367
	Guide 2	30.6	29.8	29.4	407	452	399		Guide 2	21.3	22.3	21.5	266	264	298
	Guide 3	30	31.4	31.1	403	469	401		Guide 3	2.8	3.08	2.4	60.6	61.9	64.4
	Guide 4	47.4	48.9	48.4	882	886	817		Guide 4	2.05	2.56	1.78	52.1	56.4	47.9
	Guide 5	34.3	35.3	33.4	507	531	498		Guide 5	0.5	0.44	0.47	39.1	39.3	39.5
	Fig. 3A 5' DMPK								Fig. 3B 3' DMPK
		%GFP Positive			Mean Fluoresence Intensity					%GFP Positive			Mean Fluoresence Intensity
	Condition	Replicate 1	Replicate 2	Replicate 3	Replicate 1	Replicate 2	Replicate 3		Condition	Replicate 1	Replicate 2	Replicate 3	Replicate 1	Replicate 2	Replicate 3
	Guide 1	20.2	16.8	18.3	325	360	374		Guide 1	32.7	30	29.6	434	452	404
	Guide 2	5.73	6.8	6.23	60	63	56		Guide 2	1.83	1.45	1.52	30	25	22
	Guide 3	14.9	15.06	14	159	140	168		Guide 3	24.2	24	25.1	380	391	350
	Guide 4	19.3	19.4	21.4	356	391	402		Guide 4	10.4	10	11.4	134	120	110
	Guide 5	8.6	7.92	8.03	92	89	90		Guide 5	1.54	1.5	1.4	22	23	25
	Fig. 3A 5' Murine dmd								Fig. 3B 3' FXN
		%GFP Positive			Mean Fluoresence Intensity					%GFP Positive			Mean Fluoresence Intensity
	Condition	Replicate 1	Replicate 2	Replicate 3	Replicate 1	Replicate 2	Replicate 3		Condition	Replicate 1	Replicate 2	Replicate 3	Replicate 1	Replicate 2	Replicate 3
	Guide 1	34.1	32.8	32.9	536	499	508		Guide 1	1.92	2.22	2.28	1737	1947	1811
	Guide 2	35	33.3	33.3	768	773	771		Guide 2	5.18	4.49	5.8	2232	2132	2326
	Guide 3	18.2	18.1	17.9	194	202	188		Guide 3	10.5	12.9	13.3	3270	3582	3592
	Guide 4	6.41	6.13	6.56	58.7	61.5	54.3		Guide 4	0.43	0.44	0.44	1369	1325	1376
	Guide 5	32.9	33.5	32.6	670	623	640		Guide 5	25.9	22.5	25.2	8129	7228	7342

## Sheet: Figure 4
	Fig. 4b/c %GFP Positive									Fig. 4d/e %GFP Positive
			Transfection			Transduction						Transfection			Transduction
	Condition		Replicate 1	Replicate 2	Replicate 3	Replicate 1	Replicate 2	Replicate 3		Condition		Replicate 1	Replicate 2	Replicate 3	Replicate 1	Replicate 2	Replicate 3
	5' rcRNA - Cas		0.44	0.54	0.61	0.37	0.72	0.45		3' rcRNA - Cas		0.95	1	0.94	0.88	0.94	0.37
	5' rcRNA + Cas		52.7	51.6	48.6	4	3.97	4.38		3' rcRNA + Cas		42.4	42.1	43	8	7.92	6.83
	Fig. 4i % Trans-Splicing									Fig. 4k % Trans-Splicing
	Condition	Replicate 1	Replicate 2	Replicate 3						Condition	Replicate 1	Replicate 2	Replicate 3
	dCas13	0.01	0.01	0.01						dCas13	0.01	0.01	0.01
	rcRNA Alone	0.01	0.01	0.01						rcRNA Alone	5.19	3.74	3.21
	Non-Targeting CRAFT	0.01	0.01	0.01						Non-Targeting CRAFT	0.6	0.1	0.8
	On-Targeting CRAFT	25.01	23.6	26.77						On-Targeting CRAFT	20.53	21.32	25.96

## Sheet: Figure 5
	Fig. 5A %GFP Positive
		SMaRT			CRAFT
	Condition	Replicate 1	Replicate 2	Replicate 3	Replicate 1	Replicate 2	Replicate 3
	5’ lmna	0.27	0.32	0.23	42.9	40.7	42.8
	5’ ryr2	4.01	3.82	3.82	47.4	48.9	48.4
	5’ dmpk	0.41	0.18	0.27	22	17.1	19
	5’ mDMD	0.22	0.27	0.32	32.9	33.5	32.6
	3’ lmna	5.86	6.04	6.55	32.1	33	33.3
	3’ ryr2	1.38	2.12	1.82	23.9	24.1	25.2
	3’ dmpk	1.63	1.54	1.6	31.6	31	28.6
	3’ rho	6.97	5.48	6.76	17	17.6	19.6
	Fig. 5C % Trans-Splicing
	Condition	Replicate 1	Replicate 2	Replicate 3
	dCas13	0.1	0.1	0.1
	rcRNA Alone	0.2	0.2	0.2
	Non-Targeting CRAFT	0.1	0.2	1.3
	On-Targeting CRAFT	46.6	42.3	35.4
	Fig. 5D %Trans-splicing
		SMaRT			CRAFT
	Condition	Replicate 1	Replicate 2	Replicate 3	Replicate 1	Replicate 2	Replicate 3
	Guide A	9.3	11.3	4.4	47.7	44.2	38.5
	Guide B	12	8.1	9.4	33.2	21.2	15.6
	Guide C	6.7	5.5	2.9	45	33.1	38.8

## Sheet: Figure 6
	Fig. 5b																Fig. 5c
	Guide Sequence	Barcode 1 Sequence	Barcode 2 Sequence	Barcode 3 Sequence	position	Barcode 1 DNA Counts	Barcode 2 DNA Counts	Barcode 3 DNA Counts	Barcode 1 RNA Counts	Barcode 2 RNA Counts	Barcode 3 RNA Counts	Barcode 1 Enrichment	Barcode 2 Enrichment	Barcode 3 Enrichment	Average Enrichment		Guide Sequence	Barcode 1	Barcode 2	Barcode 3	position	Barcode 1 Counts	Barcode 2 Counts	Barcode 3 Counts	Average	Barcode 1 RNA Counts	Barcode 2 RNA Counts	Barcode 3 RNA Counts	Barcode 1 Enrichment	Barcode 2 Enrichment	Barcode 3 Enrichment	Average Enrichment
	CTGGGAAGGGAGACAAGGCTCAGGCGGGACGGCGAGTCTGGGACTGACCA	GGCTCTCACTGCTCCAGCTCCGGTGATCCCGCCGAGTACAACCTTCGC	GGCTCCCACTGCTCCAGCTCAGGGGATCCGGCCGAGTACAACCTACGC	GGCTCGCACTGCTCAAGCTCGGGGGATCCCGCAGAGTACAACCTTCGC	737	26	24	24	249	0	0	2.31837	0	0	0.772789		CTGCGGGGAGAGGGCGAGGTCAACACCCGGCATGGGCCTCTGATTGGCTC	GTTCCGAGACCTGGGCTTTCAGAGGCGCTTTCCCTGCTCCTGTTCGCC	GTTCCCAGACCCGGACTATCGGAGGCGCTTTCCCTGCTCCTGTTCGCC	GTTCCGAGACCTGGGCTGTCGGAGGCGCTTTCCCTGCTCCTGTTCGCC	330	270	225	270	255	3	0	12	0.395387	0	1.58155	0.658979
	AAGGGAGACAAGGCTCAGGCGGGACGGCGAGTCTGGGACTGACCACTCAG	GGCTCGCACTGCTCTAGCTCGGGGGATCCGGCCGAGTACAACCTACGC	GGCTCTCACTGCTCAAGCTCAGGCGATCCAGCAGAGTACAACCTACGC	GGCTCTCACTGCTCAAGCTCAGGTGATCCTGCGGAGTACAACCTTCGC	732	31	32	30	0	0	0	0	0	0	0		GGGAGAGGGCGAGGTCAACACCCGGCATGGGCCTCTGATTGGCTCCTGGG	GTTCCAAGACCAGGCCTCTCAGAGGCGCTTTCCCTGCTCCTGTTCGCC	GTGCCTAGACCCGGACTGTCAGAGGCGCTTTCCCTGCTCCTGTTCGCC	GTGCCCAGACCAGGCCTTTCCGAGGCGCTTTCCCTGCTCCTGTTCGCC	325	258	258	320	278.667	0	0	0	0	0	0	0
	AGACAAGGCTCAGGCGGGACGGCGAGTCTGGGACTGACCACTCAGGCCCA	GGCTCGCACTGCTCCAGCTCAGGGGATCCGGCAGAGTACAACCTACGC	GGCTCTCACTGCTCCAGCTCAGGAGATCCGGCAGAGTACAACCTCCGC	GGCTCTCACTGCTCTAGCTCGGGCGATCCCGCCGAGTACAACCTGCGC	727	31	44	31	179	0	0	1.39781	0	0	0.465936		AGGGCGAGGTCAACACCCGGCATGGGCCTCTGATTGGCTCCTGGGACTCG	GTCCCCAGACCGGGTCTGTCGGAGGCGCTTTCCCTGCTCCTGTTCGCC	GTCCCAAGACCTGGTCTCTCCGAGGCGCTTTCCCTGCTCCTGTTCGCC	GTTCCCAGACCCGGACTCTCGGAGGCGCTTTCCCTGCTCCTGTTCGCC	320	197	300	330	275.667	0	0	0	0	0	0	0
	AGGCTCAGGCGGGACGGCGAGTCTGGGACTGACCACTCAGGCCCAACCAG	GGCTCCCACTGCTCAAGCTCGGGCGATCCTGCGGAGTACAACCTTCGC	GGCTCACACTGCTCCAGCTCCGGTGATCCAGCGGAGTACAACCTGCGC	GGCTCGCACTGCTCGAGCTCAGGGGATCCTGCTGAGTACAACCTACGC	722	19	40	30	10	0	0	0.12741	0	0	0.0424699		GAGGTCAACACCCGGCATGGGCCTCTGATTGGCTCCTGGGACTCGCCCCG	GTCCCGAGACCGGGACTGTCTGAGGCGCTTTCCCTGCTCCTGTTCGCC	GTTCCCAGACCGGGGCTGTCGGAGGCGCTTTCCCTGCTCCTGTTCGCC	GTCCCCAGACCAGGCCTTTCTGAGGCGCTTTCCCTGCTCCTGTTCGCC	315	179	208	282	223	0	7	5	0	1.19757	0.630937	0.609501
	CAGGCGGGACGGCGAGTCTGGGACTGACCACTCAGGCCCAACCAGGCTCC	GGCTCACACTGCTCTAGCTCTGGAGATCCGGCCGAGTACAACCTGCGC	GGCTCGCACTGCTCAAGCTCGGGCGATCCTGCGGAGTACAACCTTCGC	GGCTCCCACTGCTCTAGCTCCGGTGATCCTGCGGAGTACAACCTACGC	717	30	34	34	119	0	0	0.960244	0	0	0.320081		CAACACCCGGCATGGGCCTCTGATTGGCTCCTGGGACTCGCCCCGCCTAC	GTGCCTAGACCAGGGCTATCGGAGGCGCTTTCCCTGCTCCTGTTCGCC	GTCCCTAGACCCGGGCTTTCCGAGGCGCTTTCCCTGCTCCTGTTCGCC	GTCCCTAGACCCGGGCTCTCTGAGGCGCTTTCCCTGCTCCTGTTCGCC	310	320	268	260	282.667	0	15	1	0	1.99169	0.136865	0.709518
	GGGACGGCGAGTCTGGGACTGACCACTCAGGCCCAACCAGGCTCCAGGCT	GGCTCACACTGCTCCAGCTCAGGCGATCCGGCGGAGTACAACCTGCGC	GGCTCCCACTGCTCTAGCTCAGGTGATCCGGCGGAGTACAACCTTCGC	GGCTCGCACTGCTCTAGCTCCGGGGATCCGGCTGAGTACAACCTCCGC	712	29	49	18	0	0	0	0	0	0	0		CCCGGCATGGGCCTCTGATTGGCTCCTGGGACTCGCCCCGCCTACGCCCA	GTACCTAGACCCGGCCTCTCTGAGGCGCTTTCCCTGCTCCTGTTCGCC	GTGCCCAGACCCGGACTCTCCGAGGCGCTTTCCCTGCTCCTGTTCGCC	GTACCGAGACCGGGACTATCAGAGGCGCTTTCCCTGCTCCTGTTCGCC	305	129	154	136	139.667	14	34	0	3.86192	7.8564	0	3.90611
	GGCGAGTCTGGGACTGACCACTCAGGCCCAACCAGGCTCCAGGCTCCTGC	GGCTCGCACTGCTCAAGCTCTGGAGATCCGGCAGAGTACAACCTCCGC	GGCTCTCACTGCTCCAGCTCAGGAGATCCGGCGGAGTACAACCTTCGC	GGCTCCCACTGCTCAAGCTCTGGGGATCCGGCTGAGTACAACCTCCGC	707	34	27	31	0	109	0	0	0.977279	0	0.32576		CATGGGCCTCTGATTGGCTCCTGGGACTCGCCCCGCCTACGCCCATAGGT	GTGCCTAGACCCGGACTTTCAGAGGCGCTTTCCCTGCTCCTGTTCGCC	GTACCAAGACCAGGCCTCTCTGAGGCGCTTTCCCTGCTCCTGTTCGCC	GTCCCAAGACCGGGTCTTTCAGAGGCGCTTTCCCTGCTCCTGTTCGCC	300	166	261	243	223.333	0	18	0	0	2.45413	0	0.818042
	GTCTGGGACTGACCACTCAGGCCCAACCAGGCTCCAGGCTCCTGCAGGCT	GGCTCACACTGCTCCAGCTCTGGCGATCCCGCCGAGTACAACCTACGC	GGCTCTCACTGCTCCAGCTCCGGTGATCCTGCTGAGTACAACCTTCGC	GGCTCACACTGCTCCAGCTCCGGCGATCCAGCAGAGTACAACCTGCGC	702	31	54	30	444	235	0	3.46719	1.05349	0	1.50689		GCCTCTGATTGGCTCCTGGGACTCGCCCCGCCTACGCCCATAGGTGGGCC	GTTCCGAGACCCGGCCTCTCAGAGGCGCTTTCCCTGCTCCTGTTCGCC	GTTCCGAGACCCGGACTATCGGAGGCGCTTTCCCTGCTCCTGTTCGCC	GTGCCCAGACCCGGTCTATCTGAGGCGCTTTCCCTGCTCCTGTTCGCC	295	130	137	203	156.667	0	0	0	0	0	0	0
	GGACTGACCACTCAGGCCCAACCAGGCTCCAGGCTCCTGCAGGCTCCCAG	GGCTCCCACTGCTCGAGCTCGGGGGATCCCGCTGAGTACAACCTTCGC	GGCTCTCACTGCTCAAGCTCCGGGGATCCTGCGGAGTACAACCTTCGC	GGCTCCCACTGCTCAAGCTCCGGAGATCCAGCCGAGTACAACCTACGC	697	29	36	49	0	262	2	0	1.76179	0.00988075	0.590558		TGATTGGCTCCTGGGACTCGCCCCGCCTACGCCCATAGGTGGGCCCGCAC	GTCCCCAGACCTGGGCTATCCGAGGCGCTTTCCCTGCTCCTGTTCGCC	GTTCCGAGACCCGGTCTGTCAGAGGCGCTTTCCCTGCTCCTGTTCGCC	GTTCCCAGACCTGGACTTTCGGAGGCGCTTTCCCTGCTCCTGTTCGCC	290	189	223	297	236.333	1	0	0	0.18828	0	0	0.0627599
	GACCACTCAGGCCCAACCAGGCTCCAGGCTCCTGCAGGCTCCCAGCCGCC	GGCTCTCACTGCTCAAGCTCGGGAGATCCTGCTGAGTACAACCTGCGC	GGCTCTCACTGCTCGAGCTCCGGCGATCCAGCGGAGTACAACCTGCGC	GGCTCACACTGCTCGAGCTCCGGGGATCCAGCCGAGTACAACCTGCGC	692	29	17	19	0	0	2	0	0	0.0254819	0.00849398		GGCTCCTGGGACTCGCCCCGCCTACGCCCATAGGTGGGCCCGCACTCTTC	GTACCCAGACCTGGCCTCTCTGAGGCGCTTTCCCTGCTCCTGTTCGCC	GTTCCAAGACCCGGTCTCTCTGAGGCGCTTTCCCTGCTCCTGTTCGCC	GTTCCCAGACCGGGCCTCTCGGAGGCGCTTTCCCTGCTCCTGTTCGCC	285	328	215	238	260.333	12	0	0	1.30188	0	0	0.433962
	CTCAGGCCCAACCAGGCTCCAGGCTCCTGCAGGCTCCCAGCCGCCAGGCA	GGCTCGCACTGCTCCAGCTCTGGGGATCCCGCCGAGTACAACCTTCGC	GGCTCGCACTGCTCCAGCTCAGGGGATCCAGCAGAGTACAACCTACGC	GGCTCGCACTGCTCTAGCTCCGGAGATCCGGCCGAGTACAACCTCCGC	687	28	20	24	0	0	0	0	0	0	0		CTGGGACTCGCCCCGCCTACGCCCATAGGTGGGCCCGCACTCTTCCCTGC	GTTCCTAGACCGGGACTCTCAGAGGCGCTTTCCCTGCTCCTGTTCGCC	GTGCCTAGACCAGGGCTTTCGGAGGCGCTTTCCCTGCTCCTGTTCGCC	GTTCCAAGACCGGGTCTTTCAGAGGCGCTTTCCCTGCTCCTGTTCGCC	280	260	371	258	296.333	0	1	0	0	0.095916	0	0.031972
	GCCCAACCAGGCTCCAGGCTCCTGCAGGCTCCCAGCCGCCAGGCAGGAAG	GGCTCTCACTGCTCTAGCTCGGGTGATCCGGCTGAGTACAACCTCCGC	GGCTCTCACTGCTCAAGCTCGGGGGATCCTGCAGAGTACAACCTCCGC	GGCTCGCACTGCTCAAGCTCTGGCGATCCGGCGGAGTACAACCTACGC	682	16	10	19	0	0	0	0	0	0	0		ACTCGCCCCGCCTACGCCCATAGGTGGGCCCGCACTCTTCCCTGCGCCCC	GTGCCTAGACCTGGTCTCTCTGAGGCGCTTTCCCTGCTCCTGTTCGCC	GTTCCGAGACCTGGCCTATCGGAGGCGCTTTCCCTGCTCCTGTTCGCC	GTGCCGAGACCAGGTCTATCGGAGGCGCTTTCCCTGCTCCTGTTCGCC	275	336	235	328	299.667	10	0	0	1.05907	0	0	0.353024
	ACCAGGCTCCAGGCTCCTGCAGGCTCCCAGCCGCCAGGCAGGAAGGTGTG	GGCTCGCACTGCTCGAGCTCTGGCGATCCGGCCGAGTACAACCTGCGC	GGCTCGCACTGCTCAAGCTCCGGCGATCCGGCTGAGTACAACCTGCGC	GGCTCTCACTGCTCTAGCTCAGGAGATCCGGCCGAGTACAACCTCCGC	677	34	13	21	1	1	0	0.00711995	0.0186214	0	0.00858046		CCCCGCCTACGCCCATAGGTGGGCCCGCACTCTTCCCTGCGCCCCGCCCC	GTTCCCAGACCTGGTCTTTCGGAGGCGCTTTCCCTGCTCCTGTTCGCC	GTCCCCAGACCCGGGCTTTCTGAGGCGCTTTCCCTGCTCCTGTTCGCC	GTTCCAAGACCAGGTCTGTCCGAGGCGCTTTCCCTGCTCCTGTTCGCC	270	63	71	117	83.6667	0	0	0	0	0	0	0
	GCTCCAGGCTCCTGCAGGCTCCCAGCCGCCAGGCAGGAAGGTGTGGTTCT	GGCTCGCACTGCTCGAGCTCGGGGGATCCAGCTGAGTACAACCTACGC	GGCTCCCACTGCTCCAGCTCCGGGGATCCTGCAGAGTACAACCTGCGC	GGCTCACACTGCTCGAGCTCTGGCGATCCGGCAGAGTACAACCTACGC	672	39	27	35	0	0	0	0	0	0	0		CCTACGCCCATAGGTGGGCCCGCACTCTTCCCTGCGCCCCGCCCCCGCCC	GTCCCAAGACCCGGCCTTTCTGAGGCGCTTTCCCTGCTCCTGTTCGCC	GTTCCGAGACCCGGTCTGTCCGAGGCGCTTTCCCTGCTCCTGTTCGCC	GTGCCGAGACCAGGCCTATCAGAGGCGCTTTCCCTGCTCCTGTTCGCC	265	6	22	10	12.6667	0	0	0	0	0	0	0
	AGGCTCCTGCAGGCTCCCAGCCGCCAGGCAGGAAGGTGTGGTTCTGTGCC	GGCTCTCACTGCTCCAGCTCGGGTGATCCCGCAGAGTACAACCTGCGC	GGCTCTCACTGCTCGAGCTCTGGGGATCCTGCTGAGTACAACCTCCGC	GGCTCTCACTGCTCCAGCTCCGGCGATCCAGCCGAGTACAACCTACGC	667	3	42	29	0	0	0	0	0	0	0		GCCCATAGGTGGGCCCGCACTCTTCCCTGCGCCCCGCCCCCGCCCCAACA	GTGCCAAGACCCGGACTATCGGAGGCGCTTTCCCTGCTCCTGTTCGCC	GTCCCGAGACCCGGCCTATCTGAGGCGCTTTCCCTGCTCCTGTTCGCC	GTCCCGAGACCGGGCCTGTCCGAGGCGCTTTCCCTGCTCCTGTTCGCC	260	4	2	2	2.66667	0	0	0	0	0	0	0
	CCTGCAGGCTCCCAGCCGCCAGGCAGGAAGGTGTGGTTCTGTGCCCAAGG	GGCTCACACTGCTCTAGCTCGGGAGATCCAGCTGAGTACAACCTACGC	GGCTCACACTGCTCAAGCTCAGGGGATCCGGCTGAGTACAACCTGCGC	GGCTCTCACTGCTCGAGCTCAGGGGATCCAGCAGAGTACAACCTCCGC	662	35	26	28	0	242	1	0	2.25319	0.00864566	0.753946		TAGGTGGGCCCGCACTCTTCCCTGCGCCCCGCCCCCGCCCCAACAGCCTA	GTACCCAGACCGGGCCTTTCTGAGGCGCTTTCCCTGCTCCTGTTCGCC	GTGCCAAGACCAGGACTTTCGGAGGCGCTTTCCCTGCTCCTGTTCGCC	GTACCGAGACCGGGCCTGTCCGAGGCGCTTTCCCTGCTCCTGTTCGCC	255	3	8	1	3.66667	0	0	0	0	0	0	0
	AGGCTCCCAGCCGCCAGGCAGGAAGGTGTGGTTCTGTGCCCAAGGAGCCA	GGCTCTCACTGCTCCAGCTCGGGAGATCCCGCCGAGTACAACCTACGC	GGCTCGCACTGCTCTAGCTCAGGTGATCCGGCAGAGTACAACCTCCGC	GGCTCCCACTGCTCGAGCTCAGGAGATCCTGCTGAGTACAACCTGCGC	657	35	34	48	229	0	0	1.58388	0	0	0.527961		GGGCCCGCACTCTTCCCTGCGCCCCGCCCCCGCCCCAACAGCCTACAGCT	GTACCGAGACCTGGCCTTTCAGAGGCGCTTTCCCTGCTCCTGTTCGCC	GTGCCTAGACCGGGGCTTTCGGAGGCGCTTTCCCTGCTCCTGTTCGCC	GTTCCCAGACCAGGCCTATCCGAGGCGCTTTCCCTGCTCCTGTTCGCC	250	8	11	8	9	0	0	0	0	0	0	0
	CCCAGCCGCCAGGCAGGAAGGTGTGGTTCTGTGCCCAAGGAGCCAGCGGG	GGCTCGCACTGCTCAAGCTCGGGTGATCCAGCTGAGTACAACCTACGC	GGCTCGCACTGCTCGAGCTCTGGGGATCCCGCGGAGTACAACCTGCGC	GGCTCCCACTGCTCCAGCTCCGGCGATCCGGCCGAGTACAACCTCCGC	652	16	8	18	0	0	0	0	0	0	0		CGCACTCTTCCCTGCGCCCCGCCCCCGCCCCAACAGCCTACAGCTGTTGT	GTCCCTAGACCTGGGCTTTCCGAGGCGCTTTCCCTGCTCCTGTTCGCC	GTGCCAAGACCAGGCCTCTCAGAGGCGCTTTCCCTGCTCCTGTTCGCC	GTACCGAGACCGGGTCTGTCTGAGGCGCTTTCCCTGCTCCTGTTCGCC	245	300	193	143	212	0	0	0	0	0	0	0
	CCGCCAGGCAGGAAGGTGTGGTTCTGTGCCCAAGGAGCCAGCGGGCAATG	GGCTCACACTGCTCTAGCTCAGGGGATCCGGCAGAGTACAACCTTCGC	GGCTCGCACTGCTCAAGCTCCGGAGATCCTGCAGAGTACAACCTTCGC	GGCTCGCACTGCTCTAGCTCTGGCGATCCAGCCGAGTACAACCTCCGC	647	20	24	32	0	0	0	0	0	0	0		TCTTCCCTGCGCCCCGCCCCCGCCCCAACAGCCTACAGCTGTTGTTAGTC	GTTCCGAGACCTGGCCTATCTGAGGCGCTTTCCCTGCTCCTGTTCGCC	GTGCCGAGACCAGGGCTGTCAGAGGCGCTTTCCCTGCTCCTGTTCGCC	GTTCCAAGACCTGGACTCTCAGAGGCGCTTTCCCTGCTCCTGTTCGCC	240	149	123	159	143.667	8	0	0	1.9106	0	0	0.636865
	AGGCAGGAAGGTGTGGTTCTGTGCCCAAGGAGCCAGCGGGCAATGGGGGT	GGCTCCCACTGCTCTAGCTCCGGGGATCCGGCTGAGTACAACCTTCGC	GGCTCGCACTGCTCTAGCTCCGGTGATCCGGCGGAGTACAACCTTCGC	GGCTCTCACTGCTCCAGCTCTGGTGATCCGGCTGAGTACAACCTTCGC	642	21	34	45	0	117	0	0	0.833035	0	0.277678		CCTGCGCCCCGCCCCCGCCCCAACAGCCTACAGCTGTTGTTAGTCCACTC	GTTCCTAGACCAGGTCTGTCCGAGGCGCTTTCCCTGCTCCTGTTCGCC	GTACCGAGACCCGGCCTTTCTGAGGCGCTTTCCCTGCTCCTGTTCGCC	GTACCGAGACCTGGACTCTCAGAGGCGCTTTCCCTGCTCCTGTTCGCC	235	126	70	94	96.6667	0	0	0	0	0	0	0
	GGAAGGTGTGGTTCTGTGCCCAAGGAGCCAGCGGGCAATGGGGGTTTGGG	GGCTCACACTGCTCTAGCTCAGGTGATCCTGCGGAGTACAACCTACGC	GGCTCACACTGCTCTAGCTCCGGTGATCCAGCTGAGTACAACCTCCGC	GGCTCCCACTGCTCCAGCTCAGGTGATCCTGCGGAGTACAACCTTCGC	637	36	31	41	0	226	459	0	1.76483	2.7101	1.49164		GCCCCGCCCCCGCCCCAACAGCCTACAGCTGTTGTTAGTCCACTCGCACG	GTGCCCAGACCCGGCCTTTCTGAGGCGCTTTCCCTGCTCCTGTTCGCC	GTCCCTAGACCAGGACTTTCTGAGGCGCTTTCCCTGCTCCTGTTCGCC	GTACCCAGACCGGGTCTCTCGGAGGCGCTTTCCCTGCTCCTGTTCGCC	230	60	85	47	64	3	24	0	1.77924	10.0475	0	3.94224
	GTGTGGTTCTGTGCCCAAGGAGCCAGCGGGCAATGGGGGTTTGGGAGGCT	GGCTCTCACTGCTCAAGCTCCGGCGATCCGGCTGAGTACAACCTGCGC	GGCTCGCACTGCTCGAGCTCCGGTGATCCTGCCGAGTACAACCTCCGC	GGCTCTCACTGCTCAAGCTCAGGCGATCCTGCCGAGTACAACCTTCGC	632	32	31	47	466	0	318	3.52527	0	1.63789	1.72105		GCCCCCGCCCCAACAGCCTACAGCTGTTGTTAGTCCACTCGCACGCCTCG	GTACCGAGACCCGGGCTTTCTGAGGCGCTTTCCCTGCTCCTGTTCGCC	GTCCCGAGACCTGGGCTATCAGAGGCGCTTTCCCTGCTCCTGTTCGCC	GTTCCTAGACCCGGCCTGTCCGAGGCGCTTTCCCTGCTCCTGTTCGCC	225	249	338	367	318	0	1	1	0	0.105281	0.0969614	0.067414
	GTTCTGTGCCCAAGGAGCCAGCGGGCAATGGGGGTTTGGGAGGCTAGGGG	GGCTCTCACTGCTCCAGCTCGGGAGATCCAGCAGAGTACAACCTGCGC	GGCTCACACTGCTCTAGCTCAGGCGATCCAGCGGAGTACAACCTTCGC	GGCTCCCACTGCTCGAGCTCAGGCGATCCCGCGGAGTACAACCTTCGC	627	19	27	28	13	469	0	0.165633	4.20499	0	1.45687		CGCCCCAACAGCCTACAGCTGTTGTTAGTCCACTCGCACGCCTCGAATCC	GTACCGAGACCGGGTCTTTCTGAGGCGCTTTCCCTGCTCCTGTTCGCC	GTTCCCAGACCAGGCCTGTCTGAGGCGCTTTCCCTGCTCCTGTTCGCC	GTACCGAGACCAGGGCTATCTGAGGCGCTTTCCCTGCTCCTGTTCGCC	220	456	375	576	469	0	0	17	0	0	1.05025	0.350082
	GTGCCCAAGGAGCCAGCGGGCAATGGGGGTTTGGGAGGCTAGGGGCCCGG	GGCTCGCACTGCTCCAGCTCTGGAGATCCAGCCGAGTACAACCTGCGC	GGCTCACACTGCTCCAGCTCTGGAGATCCAGCAGAGTACAACCTTCGC	GGCTCCCACTGCTCAAGCTCTGGAGATCCCGCCGAGTACAACCTGCGC	622	20	11	14	0	0	0	0	0	0	0		CAACAGCCTACAGCTGTTGTTAGTCCACTCGCACGCCTCGAATCCCGTCC	GTTCCCAGACCCGGCCTGTCTGAGGCGCTTTCCCTGCTCCTGTTCGCC	GTCCCGAGACCTGGGCTTTCTGAGGCGCTTTCCCTGCTCCTGTTCGCC	GTGCCTAGACCGGGGCTGTCGGAGGCGCTTTCCCTGCTCCTGTTCGCC	215	445	639	385	489.667	1	0	1	0.079966	0	0.0924282	0.0574647
	CAAGGAGCCAGCGGGCAATGGGGGTTTGGGAGGCTAGGGGCCCGGAGGAG	GGCTCGCACTGCTCAAGCTCTGGCGATCCTGCGGAGTACAACCTCCGC	GGCTCACACTGCTCCAGCTCTGGCGATCCTGCGGAGTACAACCTCCGC	GGCTCGCACTGCTCGAGCTCAGGGGATCCCGCCGAGTACAACCTTCGC	617	20	27	19	0	220	0	0	1.97249	0	0.657497		GCCTACAGCTGTTGTTAGTCCACTCGCACGCCTCGAATCCCGTCCGAACT	GTCCCTAGACCCGGACTTTCGGAGGCGCTTTCCCTGCTCCTGTTCGCC	GTACCAAGACCAGGCCTGTCAGAGGCGCTTTCCCTGCTCCTGTTCGCC	GTGCCAAGACCTGGGCTCTCGGAGGCGCTTTCCCTGCTCCTGTTCGCC	210	436	571	236	414.333	22	0	0	1.79557	0	0	0.598522
	AGCCAGCGGGCAATGGGGGTTTGGGAGGCTAGGGGCCCGGAGGAGGAGAG	GGCTCGCACTGCTCGAGCTCTGGTGATCCGGCCGAGTACAACCTCCGC	GGCTCTCACTGCTCAAGCTCTGGTGATCCAGCAGAGTACAACCTACGC	GGCTCGCACTGCTCCAGCTCTGGGGATCCTGCTGAGTACAACCTCCGC	612	24	15	19	0	0	0	0	0	0	0		CAGCTGTTGTTAGTCCACTCGCACGCCTCGAATCCCGTCCGAACTCGTCA	GTCCCGAGACCAGGGCTCTCAGAGGCGCTTTCCCTGCTCCTGTTCGCC	GTGCCAAGACCGGGGCTGTCTGAGGCGCTTTCCCTGCTCCTGTTCGCC	GTACCGAGACCTGGTCTATCTGAGGCGCTTTCCCTGCTCCTGTTCGCC	205	452	529	682	554.333	48	51	4	3.77892	3.43068	0.208709	2.47277
	GCGGGCAATGGGGGTTTGGGAGGCTAGGGGCCCGGAGGAGGAGAGGGAAG	GGCTCGCACTGCTCTAGCTCTGGAGATCCTGCTGAGTACAACCTGCGC	GGCTCACACTGCTCTAGCTCCGGTGATCCGGCTGAGTACAACCTTCGC	GGCTCCCACTGCTCCAGCTCGGGTGATCCAGCAGAGTACAACCTACGC	607	18	27	12	0	0	0	0	0	0	0		GTTGTTAGTCCACTCGCACGCCTCGAATCCCGTCCGAACTCGTCATTGGC	GTGCCCAGACCAGGGCTTTCTGAGGCGCTTTCCCTGCTCCTGTTCGCC	GTGCCCAGACCAGGGCTTTCAGAGGCGCTTTCCCTGCTCCTGTTCGCC	GTACCAAGACCGGGTCTGTCAGAGGCGCTTTCCCTGCTCCTGTTCGCC	200	362	456	398	405.333	40	95	101	3.93203	7.41351	9.03033	6.79195
	CAATGGGGGTTTGGGAGGCTAGGGGCCCGGAGGAGGAGAGGGAAGACATA	GGCTCGCACTGCTCAAGCTCGGGAGATCCTGCCGAGTACAACCTTCGC	GGCTCGCACTGCTCTAGCTCAGGAGATCCTGCTGAGTACAACCTCCGC	GGCTCCCACTGCTCAAGCTCTGGCGATCCGGCGGAGTACAACCTCCGC	602	28	12	27	96	0	0	0.829983	0	0	0.276661		TAGTCCACTCGCACGCCTCGAATCCCGTCCGAACTCGTCATTGGCTGCTT	GTGCCGAGACCCGGGCTGTCGGAGGCGCTTTCCCTGCTCCTGTTCGCC	GTACCTAGACCAGGGCTATCAGAGGCGCTTTCCCTGCTCCTGTTCGCC	GTACCTAGACCTGGACTTTCGGAGGCGCTTTCCCTGCTCCTGTTCGCC	195	344	537	561	480.667	19	26	3	1.96544	1.72292	0.190293	1.29288
	GGGGTTTGGGAGGCTAGGGGCCCGGAGGAGGAGAGGGAAGACATAAAAGG	GGCTCCCACTGCTCCAGCTCGGGAGATCCGGCAGAGTACAACCTCCGC	GGCTCGCACTGCTCGAGCTCGGGTGATCCCGCGGAGTACAACCTACGC	GGCTCCCACTGCTCGAGCTCAGGAGATCCGGCCGAGTACAACCTACGC	597	16	17	11	0	0	0	0	0	0	0		CACTCGCACGCCTCGAATCCCGTCCGAACTCGTCATTGGCTGCTTCCTAG	GTGCCTAGACCAGGCCTCTCAGAGGCGCTTTCCCTGCTCCTGTTCGCC	GTGCCTAGACCTGGACTTTCCGAGGCGCTTTCCCTGCTCCTGTTCGCC	GTTCCAAGACCGGGTCTGTCCGAGGCGCTTTCCCTGCTCCTGTTCGCC	190	428	592	397	472.333	1	0	0	0.0831422	0	0	0.0277141
	TTGGGAGGCTAGGGGCCCGGAGGAGGAGAGGGAAGACATAAAAGGGGAGA	GGCTCTCACTGCTCTAGCTCGGGTGATCCGGCGGAGTACAACCTGCGC	GGCTCTCACTGCTCCAGCTCTGGCGATCCTGCAGAGTACAACCTACGC	GGCTCCCACTGCTCTAGCTCGGGGGATCCAGCGGAGTACAACCTACGC	592	19	11	7	0	0	102	0	0	3.52743	1.17581		GCACGCCTCGAATCCCGTCCGAACTCGTCATTGGCTGCTTCCTAGCGGCC	GTACCTAGACCTGGGCTATCCGAGGCGCTTTCCCTGCTCCTGTTCGCC	GTCCCGAGACCGGGACTTTCGGAGGCGCTTTCCCTGCTCCTGTTCGCC	GTGCCAAGACCGGGCCTGTCTGAGGCGCTTTCCCTGCTCCTGTTCGCC	185	507	247	444	399.333	3	0	0	0.210561	0	0	0.0701871
	AGGCTAGGGGCCCGGAGGAGGAGAGGGAAGACATAAAAGGGGAGAAGGCT	GGCTCGCACTGCTCTAGCTCGGGAGATCCCGCGGAGTACAACCTCCGC	GGCTCACACTGCTCTAGCTCGGGTGATCCGGCCGAGTACAACCTCCGC	GGCTCCCACTGCTCGAGCTCCGGGGATCCGGCTGAGTACAACCTGCGC	587	16	31	9	0	0	175	0	0	4.70708	1.56903		CCTCGAATCCCGTCCGAACTCGTCATTGGCTGCTTCCTAGCGGCCTGTGT	GTCCCTAGACCTGGGCTATCGGAGGCGCTTTCCCTGCTCCTGTTCGCC	GTCCCTAGACCCGGGCTGTCTGAGGCGCTTTCCCTGCTCCTGTTCGCC	GTCCCTAGACCCGGGCTGTCGGAGGCGCTTTCCCTGCTCCTGTTCGCC	180	616	530	444	530	6	6	0	0.346606	0.402847	0	0.249818
	AGGGGCCCGGAGGAGGAGAGGGAAGACATAAAAGGGGAGAAGGCTCAGGA	GGCTCTCACTGCTCGAGCTCTGGCGATCCTGCAGAGTACAACCTACGC	GGCTCCCACTGCTCAAGCTCAGGCGATCCTGCGGAGTACAACCTCCGC	GGCTCACACTGCTCGAGCTCTGGAGATCCGGCTGAGTACAACCTTCGC	582	19	22	35	0	7	1	0	0.0770249	0.00691653	0.0279805		AATCCCGTCCGAACTCGTCATTGGCTGCTTCCTAGCGGCCTGTGTTGATT	GTTCCAAGACCCGGGCTTTCCGAGGCGCTTTCCCTGCTCCTGTTCGCC	GTACCTAGACCTGGCCTATCAGAGGCGCTTTCCCTGCTCCTGTTCGCC	GTACCTAGACCTGGGCTGTCGGAGGCGCTTTCCCTGCTCCTGTTCGCC	175	376	565	690	543.667	0	27	0	0	1.70051	0	0.566838
	CCCGGAGGAGGAGAGGGAAGACATAAAAGGGGAGAAGGCTCAGGAAGACT	GGCTCTCACTGCTCCAGCTCTGGTGATCCTGCGGAGTACAACCTCCGC	GGCTCCCACTGCTCAAGCTCCGGAGATCCTGCAGAGTACAACCTTCGC	GGCTCGCACTGCTCAAGCTCCGGAGATCCTGCCGAGTACAACCTTCGC	577	13	24	19	0	0	0	0	0	0	0		CGTCCGAACTCGTCATTGGCTGCTTCCTAGCGGCCTGTGTTGATTGGCTG	GTACCCAGACCCGGCCTCTCGGAGGCGCTTTCCCTGCTCCTGTTCGCC	GTGCCGAGACCAGGCCTATCTGAGGCGCTTTCCCTGCTCCTGTTCGCC	GTTCCAAGACCGGGGCTCTCTGAGGCGCTTTCCCTGCTCCTGTTCGCC	170	306	387	347	346.667	38	3	11	4.41903	0.275852	1.12805	1.94098
	AGGAGGAGAGGGAAGACATAAAAGGGGAGAAGGCTCAGGAAGACTTGGGG	GGCTCTCACTGCTCCAGCTCGGGTGATCCCGCCGAGTACAACCTTCGC	GGCTCTCACTGCTCCAGCTCAGGAGATCCTGCAGAGTACAACCTACGC	GGCTCTCACTGCTCTAGCTCTGGGGATCCGGCGGAGTACAACCTTCGC	572	23	20	17	0	0	0	0	0	0	0		GAACTCGTCATTGGCTGCTTCCTAGCGGCCTGTGTTGATTGGCTGCCCGA	GTTCCGAGACCCGGGCTGTCAGAGGCGCTTTCCCTGCTCCTGTTCGCC	GTTCCTAGACCGGGACTCTCGGAGGCGCTTTCCCTGCTCCTGTTCGCC	GTCCCCAGACCAGGCCTTTCCGAGGCGCTTTCCCTGCTCCTGTTCGCC	165	369	399	564	444	0	0	8	0	0	0.50475	0.16825
	GAGAGGGAAGACATAAAAGGGGAGAAGGCTCAGGAAGACTTGGGGACAGA	GGCTCGCACTGCTCCAGCTCCGGTGATCCAGCAGAGTACAACCTGCGC	GGCTCTCACTGCTCGAGCTCTGGTGATCCAGCTGAGTACAACCTTCGC	GGCTCACACTGCTCGAGCTCGGGTGATCCCGCCGAGTACAACCTACGC	567	23	36	21	0	1	0	0	0.0067244	0	0.00224147		CGTCATTGGCTGCTTCCTAGCGGCCTGTGTTGATTGGCTGCCCGAAGATC	GTACCAAGACCCGGACTGTCCGAGGCGCTTTCCCTGCTCCTGTTCGCC	GTGCCGAGACCGGGCCTCTCTGAGGCGCTTTCCCTGCTCCTGTTCGCC	GTCCCAAGACCCGGTCTCTCCGAGGCGCTTTCCCTGCTCCTGTTCGCC	160	331	272	310	304.333	0	0	1	0	0	0.11479	0.0382633
	GGAAGACATAAAAGGGGAGAAGGCTCAGGAAGACTTGGGGACAGAGAACC	GGCTCACACTGCTCCAGCTCCGGAGATCCTGCAGAGTACAACCTCCGC	GGCTCTCACTGCTCCAGCTCCGGGGATCCCGCAGAGTACAACCTGCGC	GGCTCGCACTGCTCCAGCTCTGGAGATCCGGCGGAGTACAACCTGCGC	562	25	3	17	0	0	0	0	0	0	0		TTGGCTGCTTCCTAGCGGCCTGTGTTGATTGGCTGCCCGAAGATCCGCCC	GTGCCCAGACCGGGGCTGTCAGAGGCGCTTTCCCTGCTCCTGTTCGCC	GTGCCCAGACCGGGACTATCTGAGGCGCTTTCCCTGCTCCTGTTCGCC	GTTCCTAGACCTGGCCTGTCAGAGGCGCTTTCCCTGCTCCTGTTCGCC	155	131	250	289	223.333	0	20	1	0	2.84679	0.123131	0.989973
	ACATAAAAGGGGAGAAGGCTCAGGAAGACTTGGGGACAGAGAACCAGAGC	GGCTCCCACTGCTCCAGCTCCGGCGATCCAGCTGAGTACAACCTGCGC	GGCTCTCACTGCTCCAGCTCTGGTGATCCTGCCGAGTACAACCTACGC	GGCTCTCACTGCTCCAGCTCGGGAGATCCGGCCGAGTACAACCTTCGC	557	24	19	29	0	0	0	0	0	0	0		TGCTTCCTAGCGGCCTGTGTTGATTGGCTGCCCGAAGATCCGCCCTCCTG	GTCCCAAGACCAGGCCTATCGGAGGCGCTTTCCCTGCTCCTGTTCGCC	GTGCCTAGACCTGGTCTATCTGAGGCGCTTTCCCTGCTCCTGTTCGCC	GTCCCTAGACCGGGCCTTTCCGAGGCGCTTTCCCTGCTCCTGTTCGCC	150	329	496	336	387	1	1	8	0.108161	0.0717436	0.847258	0.342388
	AAAGGGGAGAAGGCTCAGGAAGACTTGGGGACAGAGAACCAGAGCAGTGA	GGCTCTCACTGCTCTAGCTCTGGCGATCCGGCTGAGTACAACCTACGC	GGCTCCCACTGCTCCAGCTCCGGGGATCCTGCAGAGTACAACCTTCGC	GGCTCTCACTGCTCTAGCTCCGGTGATCCGGCGGAGTACAACCTACGC	552	38	53	22	221	12	0	1.40788	0.0548102	0	0.487562		CCTAGCGGCCTGTGTTGATTGGCTGCCCGAAGATCCGCCCTCCTGCCGTG	GTTCCAAGACCAGGACTCTCAGAGGCGCTTTCCCTGCTCCTGTTCGCC	GTCCCAAGACCGGGTCTCTCTGAGGCGCTTTCCCTGCTCCTGTTCGCC	GTACCTAGACCCGGTCTATCAGAGGCGCTTTCCCTGCTCCTGTTCGCC	145	365	267	336	322.667	31	0	0	3.02227	0	0	1.00742
	GGAGAAGGCTCAGGAAGACTTGGGGACAGAGAACCAGAGCAGTGACTCTG	GGCTCACACTGCTCTAGCTCCGGAGATCCGGCCGAGTACAACCTTCGC	GGCTCACACTGCTCGAGCTCTGGTGATCCTGCAGAGTACAACCTCCGC	GGCTCACACTGCTCTAGCTCCGGAGATCCCGCAGAGTACAACCTGCGC	547	38	51	4	0	224	102	0	1.06325	6.173	2.41208		CGGCCTGTGTTGATTGGCTGCCCGAAGATCCGCCCTCCTGCCGTGGGCCC	GTACCTAGACCTGGTCTTTCGGAGGCGCTTTCCCTGCTCCTGTTCGCC	GTACCAAGACCTGGTCTTTCAGAGGCGCTTTCCCTGCTCCTGTTCGCC	GTACCCAGACCCGGCCTTTCGGAGGCGCTTTCCCTGCTCCTGTTCGCC	140	293	337	197	275.667	42	32	10	5.1009	3.37898	1.80634	3.42874
	AGGCTCAGGAAGACTTGGGGACAGAGAACCAGAGCAGTGACTCTGACTCT	GGCTCCCACTGCTCAAGCTCAGGCGATCCTGCAGAGTACAACCTTCGC	GGCTCTCACTGCTCGAGCTCTGGAGATCCTGCAGAGTACAACCTACGC	GGCTCGCACTGCTCCAGCTCGGGTGATCCCGCGGAGTACAACCTGCGC	542	42	39	13	0	211	0	0	1.30971	0	0.436569		TGTGTTGATTGGCTGCCCGAAGATCCGCCCTCCTGCCGTGGGCCCAGCCC	GTTCCAAGACCGGGCCTATCAGAGGCGCTTTCCCTGCTCCTGTTCGCC	GTTCCCAGACCCGGCCTATCAGAGGCGCTTTCCCTGCTCCTGTTCGCC	GTCCCGAGACCTGGACTATCTGAGGCGCTTTCCCTGCTCCTGTTCGCC	135	168	134	188	163.333	14	5	0	2.9654	1.32779	0	1.43107
	CAGGAAGACTTGGGGACAGAGAACCAGAGCAGTGACTCTGACTCTGTTCT	GGCTCCCACTGCTCAAGCTCAGGTGATCCTGCTGAGTACAACCTACGC	GGCTCCCACTGCTCGAGCTCGGGCGATCCAGCAGAGTACAACCTACGC	GGCTCCCACTGCTCAAGCTCCGGGGATCCTGCTGAGTACAACCTGCGC	537	45	33	29	0	185	18	0	1.35711	0.150256	0.502454		TGATTGGCTGCCCGAAGATCCGCCCTCCTGCCGTGGGCCCAGCCCCGCAA	GTTCCCAGACCTGGACTTTCCGAGGCGCTTTCCCTGCTCCTGTTCGCC	GTGCCTAGACCCGGACTATCGGAGGCGCTTTCCCTGCTCCTGTTCGCC	GTTCCAAGACCTGGGCTATCTGAGGCGCTTTCCCTGCTCCTGTTCGCC	130	411	217	348	325.333	6	2	2	0.519487	0.327971	0.204511	0.350656
	AGACTTGGGGACAGAGAACCAGAGCAGTGACTCTGACTCTGTTCTAGCTA	GGCTCCCACTGCTCCAGCTCTGGAGATCCGGCTGAGTACAACCTTCGC	GGCTCACACTGCTCAAGCTCCGGCGATCCAGCCGAGTACAACCTCCGC	GGCTCACACTGCTCTAGCTCTGGAGATCCGGCTGAGTACAACCTTCGC	532	58	27	58	373	243	2	1.55681	2.17871	0.00834753	1.24796		GGCTGCCCGAAGATCCGCCCTCCTGCCGTGGGCCCAGCCCCGCAAATGCG	GTTCCGAGACCAGGACTCTCGGAGGCGCTTTCCCTGCTCCTGTTCGCC	GTGCCGAGACCAGGCCTTTCAGAGGCGCTTTCCCTGCTCCTGTTCGCC	GTGCCCAGACCGGGTCTGTCCGAGGCGCTTTCCCTGCTCCTGTTCGCC	125	148	174	193	171.667	0	0	1	0	0	0.184377	0.0614592
	TGGGGACAGAGAACCAGAGCAGTGACTCTGACTCTGTTCTAGCTACTCTG	GGCTCCCACTGCTCGAGCTCAGGAGATCCGGCCGAGTACAACCTCCGC	GGCTCGCACTGCTCGAGCTCTGGAGATCCCGCGGAGTACAACCTGCGC	GGCTCACACTGCTCCAGCTCTGGAGATCCAGCGGAGTACAACCTCCGC	527	53	16	58	0	218	0	0	3.29832	0	1.09944		CCCGAAGATCCGCCCTCCTGCCGTGGGCCCAGCCCCGCAAATGCGCAGCT	GTCCCCAGACCAGGTCTCTCAGAGGCGCTTTCCCTGCTCCTGTTCGCC	GTGCCGAGACCCGGTCTTTCAGAGGCGCTTTCCCTGCTCCTGTTCGCC	GTACCAAGACCAGGCCTCTCAGAGGCGCTTTCCCTGCTCCTGTTCGCC	120	170	119	110	133	2	0	0	0.418645	0	0	0.139548
	ACAGAGAACCAGAGCAGTGACTCTGACTCTGTTCTAGCTACTCTGAGCTT	GGCTCGCACTGCTCAAGCTCGGGAGATCCGGCGGAGTACAACCTGCGC	GGCTCCCACTGCTCTAGCTCCGGAGATCCAGCTGAGTACAACCTCCGC	GGCTCACACTGCTCTAGCTCAGGGGATCCAGCGGAGTACAACCTCCGC	522	44	60	57	315	382	247	1.73306	1.54123	1.04901	1.4411
	GAACCAGAGCAGTGACTCTGACTCTGTTCTAGCTACTCTGAGCTTAAGAG	GGCTCTCACTGCTCAAGCTCGGGAGATCCAGCTGAGTACAACCTTCGC	GGCTCCCACTGCTCGAGCTCGGGTGATCCAGCAGAGTACAACCTGCGC	GGCTCTCACTGCTCGAGCTCAGGTGATCCTGCCGAGTACAACCTACGC	517	55	44	54	243	173	0	1.06955	0.951808	0	0.673785
	AGAGCAGTGACTCTGACTCTGTTCTAGCTACTCTGAGCTTAAGAGGAAAA	GGCTCTCACTGCTCGAGCTCTGGTGATCCAGCCGAGTACAACCTCCGC	GGCTCCCACTGCTCTAGCTCTGGTGATCCTGCGGAGTACAACCTCCGC	GGCTCTCACTGCTCTAGCTCGGGGGATCCGGCGGAGTACAACCTCCGC	512	29	48	46	259	0	0	2.16201	0	0	0.72067
	AGTGACTCTGACTCTGTTCTAGCTACTCTGAGCTTAAGAGGAAAAGAAGA	GGCTCACACTGCTCGAGCTCCGGTGATCCGGCGGAGTACAACCTCCGC	GGCTCTCACTGCTCGAGCTCAGGTGATCCTGCTGAGTACAACCTGCGC	GGCTCTCACTGCTCGAGCTCAGGTGATCCGGCGGAGTACAACCTCCGC	507	46	54	30	0	0	501	0	0	4.04271	1.34757
	CTCTGACTCTGTTCTAGCTACTCTGAGCTTAAGAGGAAAAGAAGAGAGAA	GGCTCTCACTGCTCTAGCTCTGGAGATCCGGCCGAGTACAACCTGCGC	GGCTCGCACTGCTCCAGCTCCGGTGATCCAGCTGAGTACAACCTTCGC	GGCTCGCACTGCTCGAGCTCAGGCGATCCAGCGGAGTACAACCTGCGC	502	27	18	22	1	0	0	0.00896587	0	0	0.00298862
	ACTCTGTTCTAGCTACTCTGAGCTTAAGAGGAAAAGAAGAGAGAACGGGA	GGCTCTCACTGCTCAAGCTCGGGTGATCCCGCTGAGTACAACCTACGC	GGCTCTCACTGCTCTAGCTCGGGTGATCCTGCTGAGTACAACCTGCGC	GGCTCACACTGCTCGAGCTCAGGCGATCCAGCAGAGTACAACCTGCGC	497	50	34	22	189	0	0	0.915056	0	0	0.305019
	GTTCTAGCTACTCTGAGCTTAAGAGGAAAAGAAGAGAGAACGGGAGCAAG	GGCTCCCACTGCTCAAGCTCTGGCGATCCTGCTGAGTACAACCTGCGC	GGCTCTCACTGCTCAAGCTCGGGAGATCCGGCAGAGTACAACCTTCGC	GGCTCTCACTGCTCTAGCTCCGGCGATCCTGCTGAGTACAACCTTCGC	492	18	31	23	0	220	0	0	1.71798	0	0.572659
	AGCTACTCTGAGCTTAAGAGGAAAAGAAGAGAGAACGGGAGCAAGCTTGT	GGCTCGCACTGCTCGAGCTCTGGCGATCCCGCGGAGTACAACCTGCGC	GGCTCCCACTGCTCGAGCTCCGGGGATCCTGCAGAGTACAACCTGCGC	GGCTCCCACTGCTCAAGCTCGGGTGATCCGGCTGAGTACAACCTACGC	487	19	22	36	0	0	2	0	0	0.0134488	0.00448293
	CTCTGAGCTTAAGAGGAAAAGAAGAGAGAACGGGAGCAAGCTTGTAGGGC	GGCTCTCACTGCTCAAGCTCTGGCGATCCGGCAGAGTACAACCTGCGC	GGCTCCCACTGCTCGAGCTCGGGAGATCCCGCTGAGTACAACCTACGC	GGCTCGCACTGCTCTAGCTCGGGAGATCCGGCTGAGTACAACCTACGC	482	31	20	32	133	0	110	1.03859	0	0.832145	0.62358
	AGCTTAAGAGGAAAAGAAGAGAGAACGGGAGCAAGCTTGTAGGGCAGCAG	GGCTCGCACTGCTCGAGCTCCGGGGATCCCGCTGAGTACAACCTACGC	GGCTCTCACTGCTCAAGCTCAGGAGATCCGGCTGAGTACAACCTGCGC	GGCTCCCACTGCTCAAGCTCAGGTGATCCTGCCGAGTACAACCTGCGC	477	44	34	34	0	1	105	0	0.00711995	0.747595	0.251572
	AAGAGGAAAAGAAGAGAGAACGGGAGCAAGCTTGTAGGGCAGCAGGCATG	GGCTCCCACTGCTCCAGCTCCGGGGATCCCGCGGAGTACAACCTGCGC	GGCTCCCACTGCTCAAGCTCCGGGGATCCCGCGGAGTACAACCTACGC	GGCTCTCACTGCTCAAGCTCTGGTGATCCAGCGGAGTACAACCTACGC	472	9	23	31	0	0	0	0	0	0	0
	GAAAAGAAGAGAGAACGGGAGCAAGCTTGTAGGGCAGCAGGCATGCACTA	GGCTCACACTGCTCCAGCTCGGGGGATCCAGCGGAGTACAACCTGCGC	GGCTCGCACTGCTCCAGCTCTGGCGATCCGGCGGAGTACAACCTACGC	GGCTCGCACTGCTCCAGCTCAGGGGATCCTGCCGAGTACAACCTGCGC	467	23	33	30	184	0	0	1.93663	0	0	0.645542
	GAAGAGAGAACGGGAGCAAGCTTGTAGGGCAGCAGGCATGCACTATTAAT	GGCTCCCACTGCTCAAGCTCAGGGGATCCAGCTGAGTACAACCTACGC	GGCTCGCACTGCTCGAGCTCTGGAGATCCGGCTGAGTACAACCTCCGC	GGCTCTCACTGCTCCAGCTCAGGCGATCCCGCAGAGTACAACCTGCGC	462	39	25	0	0	237	0	0	2.2949		1.14745
	GAGAACGGGAGCAAGCTTGTAGGGCAGCAGGCATGCACTATTAATTGGAG	GGCTCGCACTGCTCTAGCTCGGGAGATCCCGCGGAGTACAACCTTCGC	GGCTCTCACTGCTCGAGCTCTGGAGATCCAGCTGAGTACAACCTTCGC	GGCTCTCACTGCTCGAGCTCCGGCGATCCTGCAGAGTACAACCTACGC	457	43	42	39	325	0	2	1.82966	0	0.0124143	0.614026
	CGGGAGCAAGCTTGTAGGGCAGCAGGCATGCACTATTAATTGGAGTGGAG	GGCTCCCACTGCTCGAGCTCCGGGGATCCAGCGGAGTACAACCTACGC	GGCTCACACTGCTCTAGCTCAGGCGATCCCGCAGAGTACAACCTTCGC	GGCTCGCACTGCTCTAGCTCCGGGGATCCAGCCGAGTACAACCTCCGC	452	31	17	25	0	0	0	0	0	0	0
	GCAAGCTTGTAGGGCAGCAGGCATGCACTATTAATTGGAGTGGAGGGGCG	GGCTCCCACTGCTCGAGCTCCGGAGATCCTGCGGAGTACAACCTACGC	GGCTCCCACTGCTCCAGCTCTGGGGATCCAGCAGAGTACAACCTGCGC	GGCTCACACTGCTCCAGCTCCGGGGATCCCGCAGAGTACAACCTGCGC	447	27	27	2	0	188	0	0	1.68558	0	0.561861
	CTTGTAGGGCAGCAGGCATGCACTATTAATTGGAGTGGAGGGGCGGTCAG	GGCTCACACTGCTCTAGCTCCGGCGATCCTGCCGAGTACAACCTCCGC	GGCTCTCACTGCTCCAGCTCCGGAGATCCTGCTGAGTACAACCTCCGC	GGCTCTCACTGCTCAAGCTCAGGTGATCCGGCCGAGTACAACCTGCGC	442	39	44	24	514	0	221	3.19047	0	2.22914	1.80654
	AGGGCAGCAGGCATGCACTATTAATTGGAGTGGAGGGGCGGTCAGGAATG	GGCTCACACTGCTCTAGCTCCGGGGATCCCGCCGAGTACAACCTGCGC	GGCTCTCACTGCTCAAGCTCTGGAGATCCAGCTGAGTACAACCTTCGC	GGCTCTCACTGCTCGAGCTCCGGCGATCCAGCAGAGTACAACCTTCGC	437	21	42	44	185	1	142	2.1326	0.00576377	0.781253	0.973204
	AGCAGGCATGCACTATTAATTGGAGTGGAGGGGCGGTCAGGAATGAGAGA	GGCTCTCACTGCTCTAGCTCTGGAGATCCGGCCGAGTACAACCTTCGC	GGCTCTCACTGCTCTAGCTCAGGCGATCCGGCCGAGTACAACCTCCGC	GGCTCGCACTGCTCCAGCTCGGGCGATCCTGCCGAGTACAACCTTCGC	432	32	19	20	0	0	185	0	0	2.23923	0.746408
	GCATGCACTATTAATTGGAGTGGAGGGGCGGTCAGGAATGAGAGAGAACA	GGCTCCCACTGCTCGAGCTCTGGGGATCCCGCTGAGTACAACCTTCGC	GGCTCACACTGCTCGAGCTCCGGGGATCCAGCTGAGTACAACCTACGC	GGCTCTCACTGCTCTAGCTCCGGTGATCCTGCGGAGTACAACCTACGC	427	28	19	17	0	4	0	0	0.0509639	0	0.016988
	CACTATTAATTGGAGTGGAGGGGCGGTCAGGAATGAGAGAGAACATTCTT	GGCTCCCACTGCTCGAGCTCCGGCGATCCAGCCGAGTACAACCTACGC	GGCTCGCACTGCTCCAGCTCGGGGGATCCCGCTGAGTACAACCTGCGC	GGCTCCCACTGCTCAAGCTCCGGGGATCCAGCGGAGTACAACCTACGC	422	21	17	22	0	167	0	0	2.37806	0	0.792688
	TTAATTGGAGTGGAGGGGCGGTCAGGAATGAGAGAGAACATTCTTGCAGG	GGCTCGCACTGCTCGAGCTCGGGAGATCCAGCTGAGTACAACCTTCGC	GGCTCACACTGCTCGAGCTCAGGGGATCCTGCAGAGTACAACCTTCGC	GGCTCCCACTGCTCGAGCTCCGGGGATCCCGCGGAGTACAACCTTCGC	417	31	32	19	0	0	159	0	0	2.02581	0.675271
	TGGAGTGGAGGGGCGGTCAGGAATGAGAGAGAACATTCTTGCAGGAAAAA	GGCTCTCACTGCTCGAGCTCAGGTGATCCAGCTGAGTACAACCTACGC	GGCTCCCACTGCTCTAGCTCGGGGGATCCTGCAGAGTACAACCTGCGC	GGCTCGCACTGCTCTAGCTCTGGGGATCCGGCCGAGTACAACCTACGC	412	39	22	30	238	0	227	1.4773	0	1.83173	1.10301
	TGGAGGGGCGGTCAGGAATGAGAGAGAACATTCTTGCAGGAAAAATGAGG	GGCTCTCACTGCTCCAGCTCAGGCGATCCTGCTGAGTACAACCTACGC	GGCTCCCACTGCTCAAGCTCTGGGGATCCAGCCGAGTACAACCTACGC	GGCTCACACTGCTCCAGCTCGGGCGATCCGGCGGAGTACAACCTTCGC	407	20	10	11	0	0	1	0	0	0.0220071	0.00733571
	GGGCGGTCAGGAATGAGAGAGAACATTCTTGCAGGAAAAATGAGGGAAAT	GGCTCACACTGCTCCAGCTCGGGGGATCCGGCAGAGTACAACCTCCGC	GGCTCACACTGCTCTAGCTCCGGGGATCCCGCAGAGTACAACCTTCGC	GGCTCACACTGCTCTAGCTCCGGAGATCCTGCTGAGTACAACCTCCGC	402	19	17	35	0	0	228	0	0	1.57697	0.525656
	GTCAGGAATGAGAGAGAACATTCTTGCAGGAAAAATGAGGGAAATGAGAG	GGCTCGCACTGCTCCAGCTCGGGGGATCCAGCCGAGTACAACCTACGC	GGCTCCCACTGCTCAAGCTCAGGAGATCCGGCTGAGTACAACCTGCGC	GGCTCTCACTGCTCTAGCTCGGGAGATCCAGCAGAGTACAACCTTCGC	397	35	31	34	0	106	0	0	0.827752	0	0.275917
	GAATGAGAGAGAACATTCTTGCAGGAAAAATGAGGGAAATGAGAGGATAT	GGCTCCCACTGCTCAAGCTCCGGCGATCCTGCGGAGTACAACCTCCGC	GGCTCGCACTGCTCAAGCTCTGGTGATCCGGCTGAGTACAACCTCCGC	GGCTCCCACTGCTCGAGCTCAGGTGATCCGGCGGAGTACAACCTCCGC	392	23	40	41	218	0	221	2.29448	0	1.30486	1.19978
	AGAGAGAACATTCTTGCAGGAAAAATGAGGGAAATGAGAGGATATGCATG	GGCTCCCACTGCTCAAGCTCTGGCGATCCTGCCGAGTACAACCTGCGC	GGCTCTCACTGCTCTAGCTCAGGGGATCCTGCCGAGTACAACCTGCGC	GGCTCTCACTGCTCCAGCTCAGGAGATCCGGCGGAGTACAACCTACGC	387	33	55	29	194	0	1	1.42313	0	0.00834753	0.477158
	GAACATTCTTGCAGGAAAAATGAGGGAAATGAGAGGATATGCATGCAACA	GGCTCGCACTGCTCCAGCTCTGGTGATCCTGCGGAGTACAACCTGCGC	GGCTCACACTGCTCAAGCTCAGGTGATCCCGCTGAGTACAACCTGCGC	GGCTCGCACTGCTCTAGCTCAGGGGATCCAGCTGAGTACAACCTCCGC	382	27	39	34	0	20	0	0	0.124143	0	0.0413809
	TTCTTGCAGGAAAAATGAGGGAAATGAGAGGATATGCATGCAACAAGAAT	GGCTCTCACTGCTCAAGCTCTGGTGATCCTGCAGAGTACAACCTCCGC	GGCTCTCACTGCTCCAGCTCGGGGGATCCTGCGGAGTACAACCTTCGC	GGCTCGCACTGCTCAAGCTCCGGGGATCCAGCTGAGTACAACCTGCGC	377	34	16	22	0	0	0	0	0	0	0
	GCAGGAAAAATGAGGGAAATGAGAGGATATGCATGCAACAAGAATGGGGG	GGCTCCCACTGCTCAAGCTCAGGCGATCCTGCTGAGTACAACCTGCGC	GGCTCCCACTGCTCTAGCTCCGGAGATCCCGCTGAGTACAACCTCCGC	GGCTCTCACTGCTCCAGCTCAGGCGATCCTGCCGAGTACAACCTGCGC	372	17	26	24	14	0	257	0.199359	0	2.59226	0.930538
	AAAAATGAGGGAAATGAGAGGATATGCATGCAACAAGAATGGGGGAGAGA	GGCTCCCACTGCTCCAGCTCGGGTGATCCCGCCGAGTACAACCTTCGC	GGCTCTCACTGCTCTAGCTCAGGGGATCCTGCTGAGTACAACCTACGC	GGCTCACACTGCTCTAGCTCTGGTGATCCTGCGGAGTACAACCTACGC	367	29	37	18	15	443	121	0.125213	2.8984	1.6273	1.55031
	TGAGGGAAATGAGAGGATATGCATGCAACAAGAATGGGGGAGAGAGGCAG	GGCTCCCACTGCTCTAGCTCCGGTGATCCCGCAGAGTACAACCTGCGC	GGCTCGCACTGCTCAAGCTCCGGGGATCCCGCCGAGTACAACCTCCGC	GGCTCGCACTGCTCCAGCTCGGGCGATCCCGCTGAGTACAACCTCCGC	362	0	20	25	0	0	0		0	0	0
	GAAATGAGAGGATATGCATGCAACAAGAATGGGGGAGAGAGGCAGGGCGG	GGCTCGCACTGCTCAAGCTCCGGAGATCCGGCGGAGTACAACCTCCGC	GGCTCGCACTGCTCAAGCTCTGGGGATCCCGCCGAGTACAACCTACGC	GGCTCTCACTGCTCTAGCTCCGGAGATCCGGCGGAGTACAACCTGCGC	357	20	27	32	0	0	523	0	0	3.95647	1.31882
	GAGAGGATATGCATGCAACAAGAATGGGGGAGAGAGGCAGGGCGGGCATG	GGCTCTCACTGCTCAAGCTCCGGCGATCCCGCGGAGTACAACCTGCGC	GGCTCTCACTGCTCAAGCTCGGGAGATCCAGCCGAGTACAACCTGCGC	GGCTCGCACTGCTCGAGCTCGGGGGATCCGGCTGAGTACAACCTTCGC	352	16	27	30	0	102	1	0	0.914518	0.00806928	0.307529
	GATATGCATGCAACAAGAATGGGGGAGAGAGGCAGGGCGGGCATGCCCCA	GGCTCGCACTGCTCGAGCTCTGGCGATCCGGCGGAGTACAACCTTCGC	GGCTCTCACTGCTCTAGCTCTGGTGATCCAGCTGAGTACAACCTACGC	GGCTCTCACTGCTCTAGCTCCGGAGATCCGGCCGAGTACAACCTCCGC	347	17	38	23	0	0	0	0	0	0	0
	GCATGCAACAAGAATGGGGGAGAGAGGCAGGGCGGGCATGCCCCACGTCT	GGCTCTCACTGCTCTAGCTCTGGTGATCCTGCTGAGTACAACCTACGC	GGCTCGCACTGCTCGAGCTCCGGAGATCCAGCGGAGTACAACCTACGC	GGCTCTCACTGCTCAAGCTCAGGCGATCCTGCAGAGTACAACCTTCGC	342	57	31	34	0	3	228	0	0.0234269	1.62335	0.548925
	CAACAAGAATGGGGGAGAGAGGCAGGGCGGGCATGCCCCACGTCTGTCCT	GGCTCTCACTGCTCGAGCTCGGGAGATCCGGCCGAGTACAACCTCCGC	GGCTCACACTGCTCGAGCTCCGGGGATCCTGCTGAGTACAACCTCCGC	GGCTCGCACTGCTCAAGCTCGGGGGATCCTGCTGAGTACAACCTCCGC	337	33	34	40	0	0	0	0	0	0	0
	AGAATGGGGGAGAGAGGCAGGGCGGGCATGCCCCACGTCTGTCCTCCCCT	GGCTCGCACTGCTCTAGCTCAGGGGATCCGGCAGAGTACAACCTACGC	GGCTCACACTGCTCAAGCTCAGGAGATCCGGCAGAGTACAACCTTCGC	GGCTCACACTGCTCCAGCTCTGGGGATCCAGCGGAGTACAACCTCCGC	332	38	30	29	102	2	391	0.649789	0.0161386	3.26388	1.30994
	GGGGGAGAGAGGCAGGGCGGGCATGCCCCACGTCTGTCCTCCCCTCCCTT	GGCTCACACTGCTCTAGCTCGGGAGATCCAGCTGAGTACAACCTTCGC	GGCTCCCACTGCTCAAGCTCCGGGGATCCCGCTGAGTACAACCTTCGC	GGCTCGCACTGCTCAAGCTCCGGGGATCCTGCCGAGTACAACCTACGC	327	44	28	27	144	330	0	0.792257	2.85307	0	1.21511
	AGAGAGGCAGGGCGGGCATGCCCCACGTCTGTCCTCCCCTCCCTTTCCCA	GGCTCACACTGCTCGAGCTCGGGGGATCCTGCTGAGTACAACCTGCGC	GGCTCACACTGCTCTAGCTCGGGAGATCCGGCGGAGTACAACCTCCGC	GGCTCACACTGCTCAAGCTCGGGCGATCCCGCGGAGTACAACCTCCGC	322	37	71	35	235	448	633	1.53753	1.52748	4.37816	2.48106
	GGCAGGGCGGGCATGCCCCACGTCTGTCCTCCCCTCCCTTTCCCAGAAGA	GGCTCACACTGCTCAAGCTCTGGCGATCCCGCTGAGTACAACCTACGC	GGCTCGCACTGCTCAAGCTCCGGGGATCCAGCAGAGTACAACCTCCGC	GGCTCCCACTGCTCAAGCTCAGGTGATCCAGCCGAGTACAACCTTCGC	317	53	51	54	0	0	4	0	0	0.0179317	0.00597724
	GGCGGGCATGCCCCACGTCTGTCCTCCCCTCCCTTTCCCAGAAGACAAAT	GGCTCGCACTGCTCTAGCTCAGGTGATCCAGCTGAGTACAACCTGCGC	GGCTCCCACTGCTCTAGCTCCGGGGATCCTGCTGAGTACAACCTGCGC	GGCTCCCACTGCTCTAGCTCCGGCGATCCCGCCGAGTACAACCTCCGC	312	47	26	49	0	190	387	0	1.76903	1.91193	1.22699
	GCATGCCCCACGTCTGTCCTCCCCTCCCTTTCCCAGAAGACAAATCCAGA	GGCTCCCACTGCTCCAGCTCAGGAGATCCCGCCGAGTACAACCTCCGC	GGCTCCCACTGCTCTAGCTCGGGAGATCCAGCTGAGTACAACCTCCGC	GGCTCACACTGCTCGAGCTCAGGGGATCCTGCAGAGTACAACCTGCGC	307	48	55	33	125	405	0	0.630413	1.78258	0	0.80433
	CCCCACGTCTGTCCTCCCCTCCCTTTCCCAGAAGACAAATCCAGACCCTT	GGCTCCCACTGCTCAAGCTCCGGTGATCCTGCGGAGTACAACCTTCGC	GGCTCACACTGCTCGAGCTCGGGGGATCCTGCAGAGTACAACCTTCGC	GGCTCCCACTGCTCGAGCTCAGGGGATCCTGCAGAGTACAACCTCCGC	302	34	45	41	452	228	305	3.21822	1.22653	1.80083	2.08186
	CGTCTGTCCTCCCCTCCCTTTCCCAGAAGACAAATCCAGACCCTTGTCCA	GGCTCTCACTGCTCCAGCTCCGGCGATCCCGCCGAGTACAACCTGCGC	GGCTCTCACTGCTCTAGCTCTGGTGATCCTGCTGAGTACAACCTTCGC	GGCTCCCACTGCTCCAGCTCAGGGGATCCTGCTGAGTACAACCTCCGC	297	41	83	41	639	427	119	3.77288	1.24539	0.702618	1.90696
	GTCCTCCCCTCCCTTTCCCAGAAGACAAATCCAGACCCTTGTCCACTGCT	GGCTCTCACTGCTCAAGCTCAGGGGATCCTGCTGAGTACAACCTTCGC	GGCTCTCACTGCTCTAGCTCGGGGGATCCAGCTGAGTACAACCTCCGC	GGCTCTCACTGCTCGAGCTCTGGTGATCCTGCAGAGTACAACCTTCGC	292	35	43	66	398	515	472	2.75278	2.89931	1.73123	2.46111
	CCCCTCCCTTTCCCAGAAGACAAATCCAGACCCTTGTCCACTGCTCCCAC	GGCTCTCACTGCTCCAGCTCCGGCGATCCTGCTGAGTACAACCTACGC	GGCTCCCACTGCTCGAGCTCAGGAGATCCAGCTGAGTACAACCTGCGC	GGCTCCCACTGCTCTAGCTCTGGGGATCCGGCGGAGTACAACCTACGC	287	34	10	13	359	220	0	2.55606	5.32572	0	2.62726
	CCCTTTCCCAGAAGACAAATCCAGACCCTTGTCCACTGCTCCCACAGGAA	GGCTCGCACTGCTCGAGCTCCGGGGATCCTGCTGAGTACAACCTGCGC	GGCTCACACTGCTCGAGCTCAGGAGATCCTGCAGAGTACAACCTGCGC	GGCTCGCACTGCTCTAGCTCTGGAGATCCTGCAGAGTACAACCTTCGC	282	27	23	41	82	0	208	0.735201	0	1.22811	0.654435
	TCCCAGAAGACAAATCCAGACCCTTGTCCACTGCTCCCACAGGAATATTC	GGCTCACACTGCTCAAGCTCGGGAGATCCGGCGGAGTACAACCTCCGC	GGCTCTCACTGCTCAAGCTCCGGCGATCCCGCAGAGTACAACCTGCGC	GGCTCACACTGCTCGAGCTCGGGCGATCCTGCAGAGTACAACCTACGC	277	11	1	35	424	0	0	9.33102	0	0	3.11034
	GAAGACAAATCCAGACCCTTGTCCACTGCTCCCACAGGAATATTCCATGG	GGCTCGCACTGCTCGAGCTCTGGAGATCCGGCGGAGTACAACCTGCGC	GGCTCTCACTGCTCTAGCTCCGGAGATCCAGCGGAGTACAACCTGCGC	GGCTCCCACTGCTCCAGCTCAGGGGATCCTGCAGAGTACAACCTTCGC	272	40	50	42	240	779	380	1.45247	3.77158	2.19023	2.47143
	CAAATCCAGACCCTTGTCCACTGCTCCCACAGGAATATTCCATGGCATCA	GGCTCTCACTGCTCAAGCTCCGGCGATCCGGCTGAGTACAACCTCCGC	GGCTCTCACTGCTCTAGCTCTGGTGATCCAGCCGAGTACAACCTACGC	GGCTCCCACTGCTCCAGCTCAGGGGATCCCGCAGAGTACAACCTGCGC	267	80	58	6	3070	1874	372	9.28976	7.82164	15.0089	10.7068
	CCAGACCCTTGTCCACTGCTCCCACAGGAATATTCCATGGCATCAGAAAG	GGCTCGCACTGCTCTAGCTCGGGCGATCCCGCAGAGTACAACCTGCGC	GGCTCCCACTGCTCAAGCTCTGGTGATCCCGCGGAGTACAACCTACGC	GGCTCACACTGCTCGAGCTCAGGGGATCCAGCGGAGTACAACCTACGC	262	2	27	21	0	902	363	0	8.08721	4.1845	4.09057
	CCCTTGTCCACTGCTCCCACAGGAATATTCCATGGCATCAGAAAGTTCCC	GGCTCCCACTGCTCAAGCTCAGGCGATCCCGCTGAGTACAACCTACGC	GGCTCACACTGCTCAAGCTCAGGAGATCCCGCGGAGTACAACCTACGC	GGCTCCCACTGCTCCAGCTCGGGTGATCCTGCTGAGTACAACCTACGC	257	29	27	15	572	536	909	4.77479	4.8057	14.67	8.08348
	GTCCACTGCTCCCACAGGAATATTCCATGGCATCAGAAAGTTCCCACTCC	GGCTCCCACTGCTCAAGCTCTGGGGATCCTGCTGAGTACAACCTCCGC	GGCTCGCACTGCTCTAGCTCAGGAGATCCAGCAGAGTACAACCTCCGC	GGCTCCCACTGCTCCAGCTCTGGAGATCCAGCAGAGTACAACCTGCGC	252	45	42	34	363	263	330	1.95277	1.51587	2.34958	1.93941
	CTGCTCCCACAGGAATATTCCATGGCATCAGAAAGTTCCCACTCCCTTCC	GGCTCACACTGCTCGAGCTCTGGCGATCCAGCGGAGTACAACCTTCGC	GGCTCCCACTGCTCCAGCTCGGGCGATCCCGCAGAGTACAACCTCCGC	GGCTCACACTGCTCTAGCTCCGGCGATCCAGCTGAGTACAACCTGCGC	247	51	18	60	157	0	0	0.745222	0	0	0.248407
	CCCACAGGAATATTCCATGGCATCAGAAAGTTCCCACTCCCTTCCTTACC	GGCTCTCACTGCTCAAGCTCCGGTGATCCCGCAGAGTACAACCTACGC	GGCTCTCACTGCTCCAGCTCCGGAGATCCTGCGGAGTACAACCTCCGC	GGCTCACACTGCTCTAGCTCCGGCGATCCAGCGGAGTACAACCTTCGC	242	27	47	35	114	117	0	1.02211	0.602621	0	0.541577
	AGGAATATTCCATGGCATCAGAAAGTTCCCACTCCCTTCCTTACCAGAGT	GGCTCTCACTGCTCTAGCTCTGGCGATCCGGCAGAGTACAACCTTCGC	GGCTCCCACTGCTCAAGCTCAGGAGATCCTGCTGAGTACAACCTACGC	GGCTCGCACTGCTCGAGCTCTGGGGATCCGGCTGAGTACAACCTGCGC	237	40	67	40	446	730	0	2.69917	2.63757	0	1.77891
	TATTCCATGGCATCAGAAAGTTCCCACTCCCTTCCTTACCAGAGTAGGGC	GGCTCACACTGCTCTAGCTCTGGTGATCCGGCAGAGTACAACCTTCGC	GGCTCACACTGCTCAAGCTCTGGCGATCCGGCCGAGTACAACCTGCGC	GGCTCTCACTGCTCCAGCTCCGGGGATCCTGCAGAGTACAACCTTCGC	232	48	28	59	162	0	211	0.817015	0	0.865738	0.560918
	CATGGCATCAGAAAGTTCCCACTCCCTTCCTTACCAGAGTAGGGCACCCA	GGCTCTCACTGCTCGAGCTCCGGTGATCCCGCCGAGTACAACCTCCGC	GGCTCACACTGCTCAAGCTCCGGCGATCCAGCAGAGTACAACCTGCGC	GGCTCACACTGCTCAAGCTCAGGCGATCCAGCGGAGTACAACCTCCGC	227	65	23	24	0	0	0	0	0	0	0
	CATCAGAAAGTTCCCACTCCCTTCCTTACCAGAGTAGGGCACCCAGACAC	GGCTCACACTGCTCCAGCTCCGGGGATCCTGCGGAGTACAACCTCCGC	GGCTCTCACTGCTCAAGCTCTGGGGATCCCGCTGAGTACAACCTGCGC	GGCTCCCACTGCTCTAGCTCAGGTGATCCAGCAGAGTACAACCTGCGC	222	59	25	57	84	94	0	0.344654	0.910215	0	0.41829
	GAAAGTTCCCACTCCCTTCCTTACCAGAGTAGGGCACCCAGACACCTGGG	GGCTCACACTGCTCGAGCTCGGGAGATCCAGCTGAGTACAACCTACGC	GGCTCGCACTGCTCCAGCTCTGGCGATCCTGCGGAGTACAACCTGCGC	GGCTCGCACTGCTCGAGCTCCGGGGATCCAGCGGAGTACAACCTACGC	217	32	41	21	0	0	0	0	0	0	0
	TTCCCACTCCCTTCCTTACCAGAGTAGGGCACCCAGACACCTGGGTTCCC	GGCTCCCACTGCTCAAGCTCGGGAGATCCGGCAGAGTACAACCTCCGC	GGCTCGCACTGCTCGAGCTCGGGAGATCCAGCTGAGTACAACCTACGC	GGCTCACACTGCTCGAGCTCTGGGGATCCAGCCGAGTACAACCTGCGC	212	48	17	38	1	0	0	0.0050433	0	0	0.0016811
	ACTCCCTTCCTTACCAGAGTAGGGCACCCAGACACCTGGGTTCCCTGTTC	GGCTCCCACTGCTCCAGCTCAGGTGATCCAGCAGAGTACAACCTACGC	GGCTCACACTGCTCCAGCTCTGGAGATCCGGCGGAGTACAACCTTCGC	GGCTCCCACTGCTCAAGCTCAGGCGATCCAGCCGAGTACAACCTTCGC	207	20	44	43	14	0	213	0.169455	0	1.19913	0.456196
	CTTCCTTACCAGAGTAGGGCACCCAGACACCTGGGTTCCCTGTTCAAGGT	GGCTCACACTGCTCGAGCTCCGGCGATCCCGCGGAGTACAACCTACGC	GGCTCGCACTGCTCAAGCTCTGGAGATCCAGCCGAGTACAACCTGCGC	GGCTCTCACTGCTCTAGCTCTGGCGATCCAGCTGAGTACAACCTCCGC	202	47	49	47	0	317	1	0	1.5661	0.0051506	0.52375
	TTACCAGAGTAGGGCACCCAGACACCTGGGTTCCCTGTTCAAGGTATAGG	GGCTCCCACTGCTCCAGCTCAGGTGATCCGGCAGAGTACAACCTGCGC	GGCTCTCACTGCTCAAGCTCTGGCGATCCGGCGGAGTACAACCTCCGC	GGCTCTCACTGCTCCAGCTCAGGGGATCCTGCGGAGTACAACCTCCGC	197	60	51	34	266	3	251	1.07321	0.0142399	1.78711	0.958187
	AGAGTAGGGCACCCAGACACCTGGGTTCCCTGTTCAAGGTATAGGGAGGA	GGCTCCCACTGCTCCAGCTCGGGCGATCCAGCGGAGTACAACCTCCGC	GGCTCGCACTGCTCGAGCTCTGGAGATCCTGCCGAGTACAACCTGCGC	GGCTCCCACTGCTCTAGCTCCGGTGATCCAGCCGAGTACAACCTCCGC	192	4	43	68	0	1	0	0	0.00562973	0	0.00187658
	AGGGCACCCAGACACCTGGGTTCCCTGTTCAAGGTATAGGGAGGAGAGAG	GGCTCTCACTGCTCAAGCTCAGGGGATCCAGCTGAGTACAACCTCCGC	GGCTCACACTGCTCAAGCTCGGGTGATCCCGCAGAGTACAACCTACGC	GGCTCCCACTGCTCTAGCTCCGGCGATCCGGCGGAGTACAACCTCCGC	187	72	55	39	0	227	0	0	0.999124	0	0.333041
	ACCCAGACACCTGGGTTCCCTGTTCAAGGTATAGGGAGGAGAGAGAAGAA	GGCTCGCACTGCTCCAGCTCTGGTGATCCCGCGGAGTACAACCTGCGC	GGCTCCCACTGCTCGAGCTCCGGAGATCCGGCTGAGTACAACCTCCGC	GGCTCACACTGCTCGAGCTCTGGCGATCCCGCAGAGTACAACCTTCGC	182	3	38	31	0	21	0	0	0.13378	0	0.0445934
	GACACCTGGGTTCCCTGTTCAAGGTATAGGGAGGAGAGAGAAGAAAGGCC	GGCTCACACTGCTCCAGCTCAGGAGATCCAGCCGAGTACAACCTACGC	GGCTCCCACTGCTCCAGCTCAGGTGATCCAGCGGAGTACAACCTTCGC	GGCTCTCACTGCTCAAGCTCAGGCGATCCGGCAGAGTACAACCTACGC	177	18	24	20	197	72	160	2.64941	0.726235	1.93663	1.77076
	CTGGGTTCCCTGTTCAAGGTATAGGGAGGAGAGAGAAGAAAGGCCAGGCC	GGCTCGCACTGCTCGAGCTCAGGCGATCCCGCAGAGTACAACCTGCGC	GGCTCGCACTGCTCTAGCTCCGGGGATCCTGCCGAGTACAACCTTCGC	GGCTCGCACTGCTCGAGCTCCGGCGATCCCGCAGAGTACAACCTGCGC	172	4	22	2	0	233	0	0	2.56383	0	0.85461
	TTCCCTGTTCAAGGTATAGGGAGGAGAGAGAAGAAAGGCCAGGCCAGCGA	GGCTCCCACTGCTCGAGCTCCGGCGATCCTGCCGAGTACAACCTACGC	GGCTCCCACTGCTCCAGCTCTGGGGATCCAGCTGAGTACAACCTGCGC	GGCTCACACTGCTCAAGCTCCGGCGATCCCGCGGAGTACAACCTCCGC	167	48	12	26	1	2	0	0.0050433	0.0403464	0	0.0151299
	TGTTCAAGGTATAGGGAGGAGAGAGAAGAAAGGCCAGGCCAGCGAGTAAA	GGCTCGCACTGCTCCAGCTCGGGCGATCCTGCCGAGTACAACCTGCGC	GGCTCGCACTGCTCCAGCTCAGGTGATCCAGCTGAGTACAACCTCCGC	GGCTCGCACTGCTCGAGCTCGGGAGATCCCGCCGAGTACAACCTGCGC	162	10	40	16	484	0	251	11.7166	0	3.7976	5.1714
	AAGGTATAGGGAGGAGAGAGAAGAAAGGCCAGGCCAGCGAGTAAAGTTCC	GGCTCGCACTGCTCTAGCTCCGGGGATCCGGCCGAGTACAACCTTCGC	GGCTCTCACTGCTCCAGCTCCGGCGATCCTGCTGAGTACAACCTGCGC	GGCTCCCACTGCTCGAGCTCAGGGGATCCTGCGGAGTACAACCTTCGC	157	25	18	29	0	19	1	0	0.255527	0.00834753	0.0879582
	ATAGGGAGGAGAGAGAAGAAAGGCCAGGCCAGCGAGTAAAGTTCCAAAAC	GGCTCCCACTGCTCGAGCTCTGGTGATCCCGCGGAGTACAACCTCCGC	GGCTCTCACTGCTCGAGCTCGGGGGATCCAGCAGAGTACAACCTACGC	GGCTCGCACTGCTCTAGCTCAGGAGATCCGGCTGAGTACAACCTGCGC	152	26	41	32	0	2	0	0	0.0118087	0	0.00393623
	GAGGAGAGAGAAGAAAGGCCAGGCCAGCGAGTAAAGTTCCAAAACATTCT	GGCTCGCACTGCTCGAGCTCGGGAGATCCCGCCGAGTACAACCTCCGC	GGCTCTCACTGCTCGAGCTCAGGGGATCCAGCAGAGTACAACCTGCGC	GGCTCCCACTGCTCAAGCTCGGGGGATCCTGCGGAGTACAACCTTCGC	147	27	15	47	14	21	183	0.125522	0.33891	0.942561	0.468998
	GAGAGAAGAAAGGCCAGGCCAGCGAGTAAAGTTCCAAAACATTCTTTAAT	GGCTCCCACTGCTCGAGCTCAGGTGATCCCGCCGAGTACAACCTACGC	GGCTCTCACTGCTCTAGCTCGGGCGATCCGGCTGAGTACAACCTTCGC	GGCTCACACTGCTCAAGCTCAGGCGATCCGGCCGAGTACAACCTACGC	142	27	38	18	4	0	2	0.0358635	0	0.0268976	0.0209204
	AAGAAAGGCCAGGCCAGCGAGTAAAGTTCCAAAACATTCTTTAATGAAAA	GGCTCTCACTGCTCAAGCTCAGGGGATCCGGCAGAGTACAACCTACGC	GGCTCTCACTGCTCCAGCTCGGGTGATCCAGCCGAGTACAACCTACGC	GGCTCGCACTGCTCGAGCTCGGGCGATCCAGCCGAGTACAACCTGCGC	137	27	38	25	1400	957	1320	12.5522	6.09655	12.7817	10.4768
	AGGCCAGGCCAGCGAGTAAAGTTCCAAAACATTCTTTAATGAAAAGATTT	GGCTCTCACTGCTCCAGCTCAGGGGATCCTGCTGAGTACAACCTGCGC	GGCTCACACTGCTCAAGCTCTGGAGATCCGGCTGAGTACAACCTTCGC	GGCTCCCACTGCTCGAGCTCAGGCGATCCAGCTGAGTACAACCTGCGC	132	28	55	18	682	881	95	5.89634	3.87766	1.27764	3.68388
	AGGCCAGCGAGTAAAGTTCCAAAACATTCTTTAATGAAAAGATTTTTGGC	GGCTCGCACTGCTCAAGCTCTGGGGATCCCGCTGAGTACAACCTACGC	GGCTCACACTGCTCTAGCTCAGGCGATCCTGCCGAGTACAACCTCCGC	GGCTCCCACTGCTCTAGCTCAGGGGATCCCGCGGAGTACAACCTGCGC	127	43	33	8	595	622	11	3.34969	4.56281	0.332858	2.74845
	AGCGAGTAAAGTTCCAAAACATTCTTTAATGAAAAGATTTTTGGCACGGG	GGCTCTCACTGCTCTAGCTCGGGCGATCCGGCGGAGTACAACCTACGC	GGCTCTCACTGCTCGAGCTCCGGGGATCCGGCCGAGTACAACCTACGC	GGCTCACACTGCTCCAGCTCAGGAGATCCGGCCGAGTACAACCTACGC	122	29	13	29	179	226	481	1.49421	4.20844	4.01516	3.23927
	GTAAAGTTCCAAAACATTCTTTAATGAAAAGATTTTTGGCACGGGGAGGC	GGCTCCCACTGCTCCAGCTCCGGTGATCCGGCCGAGTACAACCTGCGC	GGCTCTCACTGCTCCAGCTCGGGGGATCCTGCCGAGTACAACCTGCGC	GGCTCGCACTGCTCAAGCTCGGGGGATCCCGCAGAGTACAACCTACGC	117	19	15	12	450	421	0	5.73344	6.79433	0	4.17592
	GTTCCAAAACATTCTTTAATGAAAAGATTTTTGGCACGGGGAGGCTGGGG	GGCTCGCACTGCTCAAGCTCAGGGGATCCCGCGGAGTACAACCTGCGC	GGCTCCCACTGCTCTAGCTCTGGGGATCCTGCGGAGTACAACCTGCGC	GGCTCTCACTGCTCAAGCTCAGGAGATCCCGCCGAGTACAACCTACGC	112	2	18	10	0	431	223	0	5.79643	5.39835	3.73159
	AAAACATTCTTTAATGAAAAGATTTTTGGCACGGGGAGGCTGGGGAGAGG	GGCTCGCACTGCTCTAGCTCTGGTGATCCGGCCGAGTACAACCTCCGC	GGCTCACACTGCTCCAGCTCCGGAGATCCGGCGGAGTACAACCTGCGC	GGCTCTCACTGCTCGAGCTCAGGTGATCCCGCAGAGTACAACCTCCGC	107	12	12	12	0	0	0	0	0	0	0
	ATTCTTTAATGAAAAGATTTTTGGCACGGGGAGGCTGGGGAGAGGCTGCC	GGCTCGCACTGCTCCAGCTCGGGTGATCCCGCCGAGTACAACCTACGC	GGCTCGCACTGCTCTAGCTCCGGTGATCCGGCAGAGTACAACCTACGC	GGCTCACACTGCTCTAGCTCGGGCGATCCTGCCGAGTACAACCTCCGC	102	15	19	33	193	112	140	3.11474	1.42699	1.027	1.85624
	TTAATGAAAAGATTTTTGGCACGGGGAGGCTGGGGAGAGGCTGCCCCCAG	GGCTCACACTGCTCTAGCTCTGGCGATCCCGCGGAGTACAACCTTCGC	GGCTCGCACTGCTCTAGCTCGGGCGATCCAGCGGAGTACAACCTACGC	GGCTCGCACTGCTCCAGCTCGGGGGATCCCGCCGAGTACAACCTCCGC	97	20	8	14	217	0	0	2.62655	0	0	0.875517
	GAAAAGATTTTTGGCACGGGGAGGCTGGGGAGAGGCTGCCCCCAGGCCTG	GGCTCACACTGCTCGAGCTCAGGTGATCCAGCCGAGTACAACCTTCGC	GGCTCACACTGCTCCAGCTCCGGAGATCCTGCCGAGTACAACCTCCGC	GGCTCCCACTGCTCAAGCTCCGGTGATCCTGCGGAGTACAACCTACGC	92	21	19	11	0	7	0	0	0.0891868	0	0.0297289
	GATTTTTGGCACGGGGAGGCTGGGGAGAGGCTGCCCCCAGGCCTGGCTGG	GGCTCGCACTGCTCTAGCTCAGGAGATCCCGCTGAGTACAACCTGCGC	GGCTCCCACTGCTCGAGCTCAGGTGATCCAGCAGAGTACAACCTTCGC	GGCTCTCACTGCTCGAGCTCTGGCGATCCGGCGGAGTACAACCTTCGC	87	13	21	16	209	200	0	3.89188	2.30551	0	2.06579
	TTGGCACGGGGAGGCTGGGGAGAGGCTGCCCCCAGGCCTGGCTGGGTGGC	GGCTCGCACTGCTCCAGCTCTGGCGATCCTGCTGAGTACAACCTACGC	GGCTCCCACTGCTCAAGCTCTGGAGATCCGGCTGAGTACAACCTTCGC	GGCTCACACTGCTCAAGCTCTGGCGATCCAGCAGAGTACAACCTGCGC	82	18	25	20	0	17	0	0	0.164613	0	0.0548711
	ACGGGGAGGCTGGGGAGAGGCTGCCCCCAGGCCTGGCTGGGTGGCCCCAG	GGCTCCCACTGCTCTAGCTCTGGAGATCCGGCGGAGTACAACCTTCGC	GGCTCTCACTGCTCTAGCTCGGGAGATCCAGCAGAGTACAACCTCCGC	GGCTCGCACTGCTCTAGCTCCGGAGATCCCGCAGAGTACAACCTCCGC	77	20	28	14	6	0	0	0.0726235	0	0	0.0242078
	GAGGCTGGGGAGAGGCTGCCCCCAGGCCTGGCTGGGTGGCCCCAGTGCAG	GGCTCCCACTGCTCAAGCTCGGGCGATCCAGCAGAGTACAACCTCCGC	GGCTCCCACTGCTCGAGCTCGGGAGATCCAGCGGAGTACAACCTTCGC	GGCTCGCACTGCTCTAGCTCAGGCGATCCAGCCGAGTACAACCTACGC	72	24	22	21	107	0	1	1.07927	0	0.0115275	0.363598
	TGGGGAGAGGCTGCCCCCAGGCCTGGCTGGGTGGCCCCAGTGCAGGCTCG	GGCTCACACTGCTCCAGCTCTGGCGATCCGGCCGAGTACAACCTGCGC	GGCTCACACTGCTCAAGCTCAGGTGATCCTGCAGAGTACAACCTACGC	GGCTCACACTGCTCGAGCTCCGGAGATCCCGCTGAGTACAACCTTCGC	67	22	32	38	0	2	0	0	0.0151299	0	0.0050433
	AGAGGCTGCCCCCAGGCCTGGCTGGGTGGCCCCAGTGCAGGCTCGGCCTC	GGCTCTCACTGCTCAAGCTCGGGCGATCCCGCGGAGTACAACCTACGC	GGCTCCCACTGCTCCAGCTCGGGGGATCCGGCGGAGTACAACCTACGC	GGCTCGCACTGCTCAAGCTCCGGCGATCCAGCTGAGTACAACCTACGC	62	26	12	18	0	0	105	0	0	1.41212	0.470708
	CTGCCCCCAGGCCTGGCTGGGTGGCCCCAGTGCAGGCTCGGCCTCAGCGG	GGCTCGCACTGCTCAAGCTCAGGCGATCCAGCCGAGTACAACCTCCGC	GGCTCTCACTGCTCCAGCTCTGGCGATCCCGCCGAGTACAACCTTCGC	GGCTCTCACTGCTCAAGCTCGGGCGATCCCGCGGAGTACAACCTGCGC	57	27	36	5	195	212	0	1.74834	1.42557	0	1.05797
	CCCAGGCCTGGCTGGGTGGCCCCAGTGCAGGCTCGGCCTCAGCGGCGGCT	GGCTCGCACTGCTCTAGCTCAGGTGATCCCGCTGAGTACAACCTGCGC	GGCTCGCACTGCTCGAGCTCGGGTGATCCAGCAGAGTACAACCTCCGC	GGCTCACACTGCTCCAGCTCAGGAGATCCAGCAGAGTACAACCTGCGC	52	17	20	20	257	0	211	3.65966	0	2.55393	2.07119
	Fig. 5e %Trans-Splicing
	Condition	Replicate 1	Replicate 2	Replicate 3
	dCas13	0.1	0.1	0.1
	rcRNA Alone	0.1	0.1	0.1
	Non-Targeting CRAFT	0.1	0.1	0.1
	On-Targeting CRAFT	25.3	24	23

## Sheet: Supplemental Figure 3
	Supp Fig. 3
		5' %GFP Positive			3' %GFP Positive
	Condition	Replicate 1	Replicate 2	Replicate 3	Replicate 1	Replicate 2	Replicate 3
	A549	27	30.1	26.7	19.7	19.1	18.7
	HeLa	13.4	12.9	13.3	6.4	7.76	7.63
	HepG2	13	12.5	13.4	10.4	10.8	11.3

## Sheet: Supplemental Figure 7
	Fold Change Relative to Mock Treated Control
	Gene	Replicate 1	Replicate 2	Rreplicate 3
	LMNA	0.895025	1.13288	1.32629
	Progerin	0.438303	0.615381	0.539953

## Sheet: Supplemental Figure 8
	Supplemental Fig. 8C
		%GFP Positive			Mean Fluoresence Intensity
	Condition	Replicate 1	Replicate 2	Replicate 3	Replicate 1	Replicate 2	Replicate 3
	5’ 1xMS2	1.13	2.87	0.75	474	568	462
	5’ 2xMS2	4.48	5.48	4.08	639	682	616
	5’ 3xMS2	3.13	1.78	3.85	598	521	638
	5’ CRAFT	80.7	79.8	80	76547	86510	80528
	3’ 1xMS2	1.47	1.57	2.44	520	521	636
	3’ 2xMS2	2.44	2.53	6.18	591	640	774
	3’ 3xMS2	1.31	3.02	1.89	532	626	561
	3’ CRAFT	82	81.2	81.5	113299	103534	107345

## Sheet: Supplemental Figure 9
	Supplemental Figure 9B			Supplemental Figure 9C			Supplemental Figure 9D
	Condition	% Trans-Splicing		Condition	Total Positive Fibers		Condition	% Dystrophin Positive
	PBS 1	0.0271026		PBS 1	9		PBS 1	1.79
	PBS 2	0.0247229		PBS 2	4		PBS 2	5.91
	PBS 3	0.0309826		PBS 3	32		PBS 3	17.69
	PBS 4	0.0277886		PBS 4	33		PBS 4	14.08
	CRAFT 1	0.0421777		PBS 5	6		CRAFT 1	3.8
	CRAFT 2	0.0414027		CRAFT 1	12		CRAFT 2	7.41
	CRAFT 3	0.0502993		CRAFT 2	13		CRAFT 3	2.35
	CRAFT 4	0.0463348		CRAFT 3	20		CRAFT 4	8.33
				CRAFT 4	13
				CRAFT 5	7

[truncated: 1 more sheets: Fusion Transcripts]
